# Supplementary material for: Crystal structure of calcium perchlorate anhydrate, Ca(ClO4)2, from laboratory powder X-ray diffraction data
Source: Acta Crystallogr E Crystallogr Commun. 2018 Mar 9;74(Pt 4):514–7. doi: 10.1107/S2056989018003936 (PMC5946979; doi:10.1107/S2056989018003936)
Supplement: Supplementary file 1 [file e-74-00514-sup1.cif]

##############################################################################
#                                                                            #
# This CIF contains the data in a paper accepted for publication in          #
# Acta Crystallographica Section E. It conforms to the requirements of       #
# Notes for Authors for Acta Crystallographica Section E, and has been       #
# peer reviewed under the auspices of the IUCr Commission on Journals.       #
#                                                                            #
# Full details of the Crystallographic Information File format               #
# are given in the paper "The Crystallographic Information File (CIF):       #
# a New Standard Archive File for Crystallography" by S. R. Hall, F. H.      #
# Allen and I. D. Brown [Acta Cryst. (1991), A47, 655-685].                  #
#                                                                            #
# The current version of the core CIF dictionary is obtainable from          #
# ftp://ftp.iucr.org/pub/cif_core.dic.                                       #
#                                                                            #
# Software is freely available for graphical display of the structure(s)     #
# in this CIF. For information consult the CIF software page                 #
# http://www.iucr.org/resources/cif/software.                                #
#                                                                            #
# This file may be used for bona fide research purposes within the           #
# scientific community so long as proper attribution is given to the journal # 
# article from which it was obtained.                                        #
#                                                                            #
##############################################################################
data_I
_database_code_depnum_ccdc_archive 'CCDC 1827999'
_audit_creation_method     "from EXP file using GSAS2CIF"
_journal_data_validation_number     ?
_journal_date_recd_electronic     2018-02-06
_journal_date_accepted     2018-03-07
_journal_name_full     'Acta Crystallographica, Section E'
_journal_year     2018
_journal_volume     74
_journal_issue      4
_journal_page_first     514
_journal_page_last     517
_journal_paper_category     GI
_journal_paper_doi     10.1107/S2056989018003936
_journal_coeditor_code     WM5437
_publ_contact_author_name     'Seung-Tae Hong'
_publ_contact_author_address
;
Daegu Gyeongbuk Institute of Science and Technology (DGIST)
Daegu 42988, Republic of Korea
;
_publ_contact_author_email     'st.hong@dgist.ac.kr'
_publ_contact_author_fax     '82-53-785-6409'
_publ_contact_author_phone     '82-53-785-6415'
_publ_section_title
;
Crystal structure of calcium perchlorate anhydrate, Ca(ClO~4~)~2~, from
laboratory powder X-ray diffraction data
;
_publ_section_title_footnote     .
loop_
    _publ_author_name
    _publ_author_footnote
    _publ_author_address
    'Lee, Dongmin' .
;
Daegu Gyeongbuk Institute of Science and Technology (DGIST)
Daegu 42988, Republic of Korea
;
    'Bu, Hyeri' .
;
Daegu Gyeongbuk Institute of Science and Technology (DGIST)
Daegu 42988, Republic of Korea
;
    'Kim, Dohwan' .
;
Daegu Gyeongbuk Institute of Science and Technology (DGIST)
Daegu 42988, Republic of Korea
;
    'Hyoung, Jooeun' .
;
Daegu Gyeongbuk Institute of Science and Technology (DGIST)
Daegu 42988, Republic of Korea
;
    'Hong, Seung-Tae' .
;
Daegu Gyeongbuk Institute of Science and Technology (DGIST)
Daegu 42988, Republic of Korea
;
_publ_section_synopsis
;
The crystal structure of anhydrous Ca(ClO~4~)~2~ crystallizes isotypically with
Ca(AlD~4~)~2~.
;
_pd_block_id
           2018-01-16T13:08|Calcium_perchlorate|Dongmin_Lee|PANalytical_Empyrean
_chemical_name_systematic
;
Calcium bis(perchlorate)
;
_chemical_name_common     "Calcium perchlorate anhydrate"
_chemical_formula_moiety     "2(Cl O4), Ca"
_chemical_formula_sum     "Ca Cl2 O8"
_chemical_formula_structural     Ca(ClO4)2
_chemical_formula_analytical     CaCl2O8
_chemical_formula_iupac     'Ca (Cl O4)2'
_chemical_formula_weight     238.98
_chemical_melting_point     ?
_symmetry_cell_setting     orthorhombic
_symmetry_space_group_name_H-M     "P b c a"
_symmetry_space_group_name_Hall     -P_2ac_2ab
loop_
    _symmetry_equiv_pos_site_id
    _symmetry_equiv_pos_as_xyz
    1 +x,+y,+z
    2 -x+1/2,+y+1/2,+z
    3 +x,-y+1/2,+z+1/2
    4 -x+1/2,-y,+z+1/2
    5 -x,-y,-z
    6 +x+1/2,-y+1/2,-z
    7 -x,+y+1/2,-z+1/2
    8 +x+1/2,+y,-z+1/2
_cell_length_a     13.75102(8)
_cell_length_b     9.50887(5)
_cell_length_c     9.06168(5)
_cell_angle_alpha     90.0
_cell_angle_beta     90.0
_cell_angle_gamma     90.0
_cell_volume     1184.875(12)
_cell_formula_units_Z     8
_cell_measurement_temperature     295
_cell_special_details
;
;
_exptl_crystal_density_diffrn     2.680
_exptl_crystal_density_meas     ?
_exptl_crystal_density_method     ?
_exptl_crystal_F_000     944.0
_pd_char_colour     white
_pd_char_particle_morphology     ?
_exptl_absorpt_process_details
;   GSAS Absorption/surface roughness correction: function number 0
 No correction is applied.
;
_exptl_absorpt_correction_T_min     1.00000
_exptl_absorpt_correction_T_max     1.00000
_exptl_special_details
;
;
_diffrn_ambient_temperature     295
_diffrn_radiation_type     'Cu k\a~1~'
_diffrn_radiation_wavelength     1.5405
_diffrn_radiation_monochromator     ?
_diffrn_measurement_device_type     'PANalytical Empyrean'
_pd_instr_dist_src/mono     ?
_pd_instr_dist_mono/spec     ?
_pd_instr_dist_src/spec     ?
_pd_instr_dist_spec/anal     ?
_pd_instr_dist_anal/detc     ?
_pd_instr_dist_spec/detc     ?
_pd_instr_location
;
;
loop_
    _refln_index_h
    _refln_index_k
    _refln_index_l
    _refln_observed_status
    _refln_F_squared_meas
    _refln_F_squared_calc
    _refln_phase_calc
    _refln_d_spacing
    _gsas_i100_meas
    2 0 0 o 22399.088 18027.291 0.00 6.87551 57.61
    1 1 1 o 534.747 620.719 180.00 5.92075 4.16
    2 1 0 o 542.368 45.117 180.00 5.57161 1.79
    0 2 0 o -32.666 84.821 0.00 4.75443 0.00
    2 1 1 o -36.086 65.998 0.00 4.74623 0.01
    0 0 2 o 8756.040 11745.769 180.00 4.53084 9.83
    1 0 2 o 5121.384 5677.189 0.00 4.30327 10.19
    0 2 1 o 9396.612 10474.124 180.00 4.21013 17.86
    1 2 1 o 10162.682 11221.008 0.00 4.02567 35.21
    1 1 2 o 2191.020 2188.426 0.00 3.92049 7.15
    2 2 0 o 11466.165 11879.636 180.00 3.91053 18.66
    2 0 2 o 26197.510 23951.416 0.00 3.78325 39.62
    3 1 1 o 9295.609 8465.738 0.00 3.75733 27.72
    2 2 1 o 7146.248 6131.079 0.00 3.59047 19.43
    2 1 2 o 38211.66 38866.80 0.00 3.51524 100.00
    4 0 0 o 50894.28 32302.438 180.00 3.43776 31.42
    0 2 2 o 52640.37 59942.58 180.00 3.27999 60.26
    4 1 0 o 56939.54 47495.53 0.00 3.23296 61.86
    3 0 2 o 29.598 14.358 180.00 3.22231 0.05
    1 2 2 o 67.949 12.257 0.00 3.19048 0.14
    3 2 1 o 2070.736 2343.848 0.00 3.10067 4.23
    3 1 2 o 6959.068 6527.591 180.00 3.05184 13.36
    4 1 1 o 15319.962 14758.038 0.00 3.04497 29.79
    2 2 2 o 14466.605 14989.906 180.00 2.96038 26.36
    1 3 1 o 2639.695 2603.001 180.00 2.92348 4.73
    2 3 0 o 61455.43 63601.54 180.00 2.87848 52.92
    1 1 3 o 12691.906 13431.459 0.00 2.81772 20.99
    4 2 0 o 9871.464 7805.539 180.00 2.78580 7.93
    2 3 1 o 4887.271 4414.987 0.00 2.74339 7.85
    4 0 2 o 10161.050 8631.017 0.00 2.73867 7.98
    3 2 2 o 12.835 0.155 0.00 2.66740 0.03
    4 2 1 o 9293.225 8329.725 0.00 2.66281 13.15
    2 1 3 o 40.359 49.839 0.00 2.65543 0.09
    4 1 2 o 5567.957 5622.080 0.00 2.63169 7.96
    1 3 2 o 89.718 10.810 180.00 2.55206 0.11
    0 2 3 o 1231.576 645.436 0.00 2.54954 0.78
    5 1 1 o 422.127 71.534 180.00 2.53633 0.52
    1 2 3 o 1403.352 1651.566 180.00 2.50682 1.92
    3 3 1 o 1080.367 1299.838 180.00 2.50540 1.39
    3 1 3 o 1774.892 1897.190 180.00 2.43787 2.26
    2 3 2 o 1401.620 1335.093 0.00 2.42962 1.72
    2 2 3 o 4883.917 4534.505 0.00 2.39048 5.34
    0 4 0 o 1202.302 1098.950 0.00 2.37722 0.35
    4 2 2 o 700.983 439.828 0.00 2.37312 0.87
    5 0 2 o 989.258 1062.095 180.00 2.35099 0.59
    4 3 0 o 13140.659 10916.272 180.00 2.33030 6.96
    5 2 1 o 6646.768 5903.333 180.00 2.30248 6.77
    0 4 1 o 282.207 303.197 180.00 2.29941 0.15
    6 0 0 o 35.850 29.828 0.00 2.29184 0.01
    5 1 2 o 293.330 309.146 0.00 2.28227 0.31
    1 4 1 o 3243.335 3975.280 0.00 2.26792 3.21
    0 0 4 o 24640.588 34722.008 0.00 2.26542 6.40
    3 3 2 o -1.363 0.054 0.00 2.25966 0.01
    4 3 1 o 1516.472 1293.091 0.00 2.25687 1.49
    2 4 0 o 254.282 93.664 180.00 2.24672 0.12
    1 0 4 o 66.395 1.420 180.00 2.23529 0.03
    3 2 3 o 4.953 2.807 0.00 2.22807 0.01
    6 1 0 o 405.367 238.608 0.00 2.22804 0.24
    4 1 3 o 1383.983 1039.636 180.00 2.20713 1.37
    2 4 1 o 270.187 101.426 180.00 2.18069 0.23
    1 1 4 o 436.241 487.793 180.00 2.17598 0.40
    6 1 1 o 19860.822 15922.885 180.00 2.16360 17.70
    1 3 3 o 1766.147 2142.229 180.00 2.15952 1.62
    2 0 4 o 369.411 94.269 180.00 2.15163 0.16
    5 2 2 o 2331.233 1637.386 180.00 2.10742 1.95
    0 4 2 o 4343.214 3960.281 180.00 2.10506 1.72
    2 1 4 o 2721.655 2656.816 180.00 2.09858 2.16
    2 3 3 o 11898.967 8935.915 180.00 2.08381 9.86
    1 4 2 o 8716.545 8921.502 180.00 2.08082 7.29
    4 3 2 o 331.925 263.337 0.00 2.07228 0.23
    6 2 0 o 7075.118 3437.190 180.00 2.06450 2.77
    3 4 1 o 230.272 482.279 0.00 2.05529 0.16
    4 2 3 o 19511.854 17544.389 0.00 2.04783 15.25
    0 2 4 o 6678.751 5355.116 0.00 2.04512 2.55
    6 0 2 o 786.740 639.947 0.00 2.04509 0.28
    3 0 4 o 6287.375 6873.254 0.00 2.03091 2.48
    5 3 1 o 977.940 764.470 0.00 2.02474 0.77
    1 2 4 o 4081.083 4580.170 0.00 2.02287 3.16
    6 2 1 o 2814.165 2397.827 180.00 2.01292 2.32
    2 4 2 o 3821.030 3303.406 0.00 2.01284 2.89
    6 1 2 o 3562.349 3432.253 0.00 1.99937 2.73
    5 1 3 o 4508.618 4210.087 180.00 1.98860 3.37
    3 1 4 o 4001.872 4588.775 0.00 1.98612 3.05
    3 3 3 o 8.226 14.328 0.00 1.97358 0.01
    2 2 4 o 520.404 416.185 180.00 1.96024 0.40
    4 4 0 o 151.072 278.619 0.00 1.95527 0.06
    3 4 2 o 6535.621 6535.355 180.00 1.91297 4.45
    4 4 1 o 6858.190 6736.208 180.00 1.91128 4.66
    4 0 4 o 493.825 910.819 180.00 1.89163 0.18
    5 3 2 o 7677.578 7359.371 0.00 1.88827 5.08
    7 1 1 o 1148.385 1092.736 180.00 1.88187 0.77
    6 2 2 o 25015.521 23804.145 0.00 1.87866 16.45
    5 2 3 o 3019.642 3832.138 0.00 1.86972 2.14
    0 4 3 o 3490.050 3758.934 180.00 1.86807 1.15
    3 2 4 o 2033.731 2080.829 0.00 1.86766 1.38
    6 3 0 o 288.610 202.198 180.00 1.85720 0.09
    4 1 4 o 6339.254 4711.942 0.00 1.85527 4.08
    1 4 3 o 3891.021 3959.993 180.00 1.85107 2.56
    4 3 3 o 1751.152 1750.587 180.00 1.84504 1.10
    1 5 1 o 296.302 299.322 0.00 1.84441 0.23
    2 5 0 o 10478.099 11445.819 180.00 1.83295 3.21
    1 3 4 o 75.939 29.259 180.00 1.82673 0.05
    6 3 1 o 2698.843 3086.151 180.00 1.81938 1.70
    2 4 3 o 1990.731 1871.511 180.00 1.80272 1.19
    7 0 2 o 20272.559 20277.020 0.00 1.80232 6.05
    2 5 1 o 11077.581 11440.205 0.00 1.79656 6.73
    4 4 2 o 71.522 76.190 0.00 1.79523 0.05
    6 1 3 o 3460.362 4024.500 0.00 1.79302 2.06
    2 3 4 o 8255.698 7777.277 180.00 1.78021 4.86
    7 2 1 o 32.362 30.792 180.00 1.78018 0.02
    7 1 2 o 920.273 1090.376 0.00 1.77079 0.54
    1 1 5 o 9773.883 11190.096 180.00 1.76555 5.66
    5 4 1 o 4411.125 5002.610 180.00 1.76406 2.58
    4 2 4 o 1805.268 1685.472 180.00 1.75762 1.05
    5 0 4 o 4177.303 3813.799 0.00 1.74858 1.19
    1 5 2 o 134.597 218.062 180.00 1.73948 0.09
    3 4 3 o 11416.611 11526.538 180.00 1.72992 6.30
    3 5 1 o 417.847 500.521 180.00 1.72448 0.22
    2 1 5 o 931.890 766.749 0.00 1.72345 0.55
    5 1 4 o 729.896 507.284 180.00 1.71974 0.40
    8 0 0 o 1046.332 824.808 180.00 1.71888 0.15
    6 3 2 o 11566.427 9383.171 180.00 1.71844 6.27
    5 3 3 o 1528.371 1429.916 180.00 1.71158 0.83
    3 3 4 o 1244.889 1096.732 0.00 1.71000 0.69
    6 2 3 o 4313.669 4848.702 0.00 1.70442 2.29
    2 5 2 o 13481.032 12530.863 0.00 1.69917 7.10
    0 2 5 o 201.557 215.435 0.00 1.69347 0.07
    8 1 0 o 2322.161 2611.707 180.00 1.69146 0.60
    7 2 2 o 97.282 82.617 180.00 1.68529 0.05
    1 2 5 o 10088.233 9815.290 0.00 1.68077 5.21
    5 4 2 o 1942.732 1606.321 0.00 1.67160 1.00
    4 5 0 o 404.592 201.840 0.00 1.66411 0.10
    8 1 1 o 17051.451 11504.120 180.00 1.66275 8.53
    3 1 5 o 7683.357 7875.841 0.00 1.65951 3.88
    6 4 0 o 22734.457 21547.602 180.00 1.64993 5.65
    2 2 5 o 89.572 60.702 0.00 1.64433 0.04
    7 3 1 o 1604.552 1292.044 0.00 1.64210 0.79
    4 4 3 o 8.497 7.615 180.00 1.64139 0.01
    5 2 4 o 348.783 367.737 180.00 1.64111 0.16
    0 4 4 o 16120.300 20402.895 0.00 1.63999 3.96
    3 5 2 o 29.030 35.096 180.00 1.63780 0.01
    4 5 1 o 9.342 21.020 0.00 1.63674 0.00
    1 4 4 o 960.719 1141.570 0.00 1.62845 0.52
    4 3 4 o 11622.444 11160.018 180.00 1.62435 5.54
    6 4 1 o 5944.757 5808.107 180.00 1.62324 2.86
    7 1 3 o 28.295 30.608 0.00 1.62264 0.02
    8 2 0 o 6271.650 4839.829 0.00 1.61648 1.50
    6 0 4 o 10494.557 8284.515 180.00 1.61115 2.45
    8 0 2 o 760.722 156.606 180.00 1.60711 0.19
    1 5 3 o 2010.615 2805.302 0.00 1.59845 0.93
    2 4 4 o 414.208 463.469 0.00 1.59524 0.21
    8 2 1 o 2103.031 1729.709 0.00 1.59136 0.94
    3 2 5 o 6286.667 6410.534 0.00 1.58852 2.84
    6 1 4 o 3689.745 3761.253 0.00 1.58851 1.70
    0 6 0 o 4126.247 5275.986 180.00 1.58481 0.48
    8 1 2 o 45.707 55.893 0.00 1.58464 0.03
    6 3 3 o 11785.304 11101.307 0.00 1.58208 5.15
    4 1 5 o 508.582 407.556 0.00 1.58088 0.22
    2 5 3 o 2062.083 2255.286 180.00 1.56700 0.93
    7 3 2 o 1697.944 1878.353 0.00 1.56674 0.76
    1 3 5 o 6134.379 5415.058 180.00 1.56311 2.66
    4 5 2 o 7677.254 7531.307 0.00 1.56208 3.39
    0 6 1 o 8747.276 9447.146 0.00 1.56112 1.98
    7 2 3 o 54.330 13.616 180.00 1.55610 0.02
    1 6 1 o 236.035 205.271 180.00 1.55115 0.09
    6 4 2 o 107.777 39.283 0.00 1.55034 0.06
    5 4 3 o 1062.748 1235.134 180.00 1.54530 0.45
    2 6 0 o 715.717 813.684 0.00 1.54432 0.15
    3 4 4 o 74.575 100.744 0.00 1.54413 0.04
    5 5 1 o 508.657 923.811 0.00 1.54142 0.21
    2 3 5 o -11.352 28.487 0.00 1.53367 0.00
    5 3 4 o 69.559 43.187 0.00 1.53105 0.03
    6 2 4 o 666.529 635.778 180.00 1.52592 0.26
    8 2 2 o 466.977 340.541 0.00 1.52249 0.20
    2 6 1 o 13.375 9.655 0.00 1.52237 0.01
    4 2 5 o 10.132 5.476 0.00 1.51915 0.01
    3 5 3 o 3596.834 2708.008 0.00 1.51848 1.50
    8 3 0 o 3679.028 2763.103 180.00 1.51100 0.73
    0 0 6 o 2735.663 1875.496 180.00 1.51028 0.24
    1 0 6 o 2635.337 1780.814 0.00 1.50125 0.50
    0 6 2 o 121.597 52.901 180.00 1.49594 0.02
    5 1 5 o 3710.943 3665.226 0.00 1.49449 1.46
    7 4 1 o 34.285 33.848 180.00 1.49359 0.02
    8 3 1 o 263.856 162.049 0.00 1.49042 0.10
    3 3 5 o 715.583 660.341 180.00 1.48809 0.28
    9 1 1 o 1456.017 1360.665 0.00 1.48806 0.54
    1 6 2 o 2389.117 2842.374 180.00 1.48716 0.93
    7 0 4 o 9864.658 9702.587 180.00 1.48415 1.94
    1 1 6 o 545.419 559.169 0.00 1.48289 0.21
    4 4 4 o 95.721 69.285 0.00 1.48019 0.04
    5 5 2 o 275.677 177.339 0.00 1.47858 0.11
    3 6 1 o 1462.612 909.477 0.00 1.47776 0.58
    8 1 3 o 1768.366 449.879 0.00 1.47582 0.68
    2 0 6 o 1239.263 458.651 180.00 1.47511 0.22
    7 1 4 o 1241.988 443.258 180.00 1.46640 0.46
    6 5 0 o 5350.987 3085.572 0.00 1.46352 1.00
    2 6 2 o 171.220 111.835 0.00 1.46174 0.06
    7 3 3 o 56.802 31.971 180.00 1.46133 0.02
    2 1 6 o 9.867 13.218 0.00 1.45768 0.01
    4 5 3 o 3199.933 3918.680 180.00 1.45755 1.15
    1 5 4 o 1639.911 1722.866 0.00 1.44847 0.62
    6 4 3 o 197.573 212.527 180.00 1.44799 0.07
    9 0 2 o 4128.798 4475.582 0.00 1.44779 0.75
    6 5 1 o 3583.351 4587.941 180.00 1.44480 1.31
    5 2 5 o 267.890 183.708 180.00 1.44202 0.10
    0 4 5 o 946.214 784.790 180.00 1.44126 0.16
    0 2 6 o 3970.582 3763.209 180.00 1.43940 0.73
    4 6 0 o 7531.984 7018.743 0.00 1.43924 1.32
    6 3 4 o 1379.658 899.327 180.00 1.43625 0.49
    9 2 1 o 890.973 592.742 180.00 1.43624 0.30
    7 4 2 o 64.966 44.835 0.00 1.43621 0.02
    3 0 6 o 1413.788 1346.489 180.00 1.43442 0.27
    1 4 5 o 647.901 832.594 0.00 1.43341 0.25
    8 3 2 o 2391.339 3028.029 180.00 1.43339 0.83
    1 2 6 o 2330.012 3003.078 180.00 1.43158 0.83
    9 1 2 o 810.100 986.962 180.00 1.43129 0.30
    4 3 5 o 1171.994 1361.967 0.00 1.43061 0.42
    8 2 3 o 1320.380 1616.264 180.00 1.42522 0.46
    2 5 4 o 1955.180 2499.590 180.00 1.42495 0.68
    3 6 2 o 44.721 33.408 180.00 1.42212 0.02
    4 6 1 o 9950.415 8468.187 180.00 1.42142 3.50
    3 1 6 o 207.709 270.462 180.00 1.41837 0.08
    7 2 4 o 3137.451 3207.995 180.00 1.41673 1.11
    2 4 5 o 548.370 232.874 180.00 1.41060 0.18
    2 2 6 o 1018.394 1031.749 180.00 1.40886 0.37
    5 4 4 o 1751.784 1650.396 180.00 1.40857 0.63
    6 1 5 o 4415.847 4396.249 180.00 1.40594 1.49
    0 6 3 o 1719.330 3327.973 180.00 1.40338 0.33
    1 6 3 o 939.107 1444.621 0.00 1.39612 0.34
    8 4 0 o 3448.165 3893.028 180.00 1.39290 0.57
    6 5 2 o 1012.385 1224.875 0.00 1.39267 0.33
    5 5 3 o 2013.222 2425.989 180.00 1.38901 0.70
    3 5 4 o 1325.317 1813.442 180.00 1.38817 0.45
    9 2 2 o 197.516 128.908 0.00 1.38500 0.07
    4 0 6 o 262.321 1323.578 180.00 1.38273 0.05
    8 4 1 o 2292.271 2663.769 0.00 1.37673 0.75
    10 0 0 o 1.194 1.032 0.00 1.37510 0.00
    2 6 3 o 342.200 295.192 180.00 1.37503 0.11
    3 4 5 o 28.315 22.696 180.00 1.37490 0.01
    3 2 6 o 1843.984 1749.069 180.00 1.37328 0.62
    4 6 2 o 16.896 20.034 0.00 1.37170 0.00
    8 0 4 o 18510.945 15681.952 180.00 1.36933 2.92
    4 1 6 o 6487.948 5685.149 0.00 1.36834 2.13
    5 3 5 o 5220.807 5714.622 0.00 1.36564 1.70
    6 2 5 o 270.586 719.123 0.00 1.36199 0.09
    10 1 0 o 2001.555 3278.435 0.00 1.36095 0.31
    9 3 1 o 9.700 19.496 0.00 1.36073 0.00
    5 6 1 o 5874.144 7270.845 0.00 1.35764 1.91
    1 3 6 o 2.453 15.203 180.00 1.35676 0.00
    8 1 4 o 134.718 223.303 0.00 1.35535 0.05
    7 4 3 o 57.591 190.660 0.00 1.35371 0.02
    8 3 3 o 1107.304 896.186 0.00 1.35135 0.35
    7 5 1 o 1094.696 892.330 180.00 1.35110 0.34
    9 1 3 o -1.133 0.093 180.00 1.34959 0.00
    10 1 1 o 1252.599 1616.240 0.00 1.34585 0.40
    7 3 4 o 1327.339 733.866 180.00 1.34410 0.41
    3 6 3 o 248.229 442.411 0.00 1.34189 0.08
    4 5 4 o 502.142 1041.001 0.00 1.34115 0.17
    2 3 6 o 4450.511 5441.013 180.00 1.33737 1.41
    1 7 1 o 3.248 8.257 180.00 1.33703 0.01
    6 4 4 o 2099.707 1194.919 180.00 1.33370 0.64
    2 7 0 o 89.421 25.934 180.00 1.33265 0.02
    8 4 2 o 5033.124 4621.788 180.00 1.33141 1.55
    4 4 5 o 668.179 385.212 180.00 1.32918 0.20
    4 2 6 o 36.579 15.231 180.00 1.32772 0.01
    5 0 6 o 3564.225 6375.214 180.00 1.32381 0.56
    10 2 0 o 3708.158 4523.714 0.00 1.32096 0.60
    7 1 5 o 1195.922 1384.391 180.00 1.31916 0.36
    2 7 1 o 126.562 84.746 0.00 1.31847 0.04
    6 5 3 o 225.859 181.669 0.00 1.31707 0.07
    9 3 2 o 7546.948 6263.523 180.00 1.31691 2.21
    8 2 4 o 8533.646 8998.613 0.00 1.31584 2.56
    10 0 2 o 6514.922 6890.062 180.00 1.31584 0.99
    5 6 2 o 2344.278 3527.422 0.00 1.31412 0.71
    5 1 6 o 3321.479 4368.269 0.00 1.31116 0.97
    9 2 3 o 21.818 21.166 180.00 1.31057 0.01
    7 5 2 o 120.303 60.736 180.00 1.30818 0.03
    10 2 1 o 9608.245 6493.369 0.00 1.30715 2.78
    3 3 6 o 776.259 602.079 180.00 1.30683 0.23
    1 5 5 o 9305.461 11166.271 0.00 1.30606 2.73
    6 6 0 o 1459.557 1253.506 180.00 1.30351 0.21
    10 1 2 o 3502.143 2980.933 180.00 1.30342 1.02
    4 6 3 o 2530.365 2443.780 0.00 1.29928 0.75
    0 6 4 o 4412.614 5264.847 180.00 1.29859 0.63
    6 3 5 o 1091.173 1398.589 180.00 1.29709 0.31
    1 7 2 o 3176.712 2541.396 180.00 1.29540 0.91
    1 6 4 o 2131.705 2035.261 0.00 1.29284 0.62
    6 6 1 o 72.957 67.862 180.00 1.29023 0.02
    3 7 1 o 1511.570 1468.799 180.00 1.28917 0.43
    2 5 5 o 521.856 512.118 180.00 1.28874 0.15
    5 5 4 o 3323.348 4889.384 180.00 1.28719 0.97
    7 2 5 o 4467.917 3639.523 0.00 1.28265 1.23
    2 7 2 o 19.870 5.771 180.00 1.27849 0.01
    1 1 7 o 3388.312 2871.944 0.00 1.27715 0.97
    5 4 5 o 6012.437 5026.042 180.00 1.27659 1.68
    2 6 4 o 3474.441 2968.288 180.00 1.27603 0.95
    5 2 6 o 361.551 335.982 0.00 1.27529 0.10
    8 5 0 o 5579.954 5167.167 0.00 1.27520 0.79
    0 4 6 o 0.695 0.582 0.00 1.27477 0.00
    9 4 1 o 1425.422 1552.596 0.00 1.27257 0.39
    1 4 6 o 2214.224 2589.266 180.00 1.26933 0.64
    10 2 2 o 12.973 16.985 180.00 1.26816 0.00
    4 3 6 o 258.514 611.040 0.00 1.26738 0.07
    9 0 4 o -16.315 0.065 0.00 1.26672 0.00
    8 4 3 o 1138.276 1239.153 180.00 1.26489 0.31
    4 7 0 o 15522.243 12899.334 180.00 1.26336 2.12
    8 5 1 o 1553.842 1215.860 0.00 1.26276 0.42
    10 3 0 o 2600.927 2427.460 0.00 1.26150 0.36
    3 5 5 o 1078.580 1062.592 180.00 1.26134 0.29
    6 0 6 o 743.101 764.318 0.00 1.26108 0.10
    2 1 7 o 2612.057 2701.629 180.00 1.26094 0.73
    7 4 4 o 163.418 121.058 180.00 1.25894 0.04
    8 3 4 o 398.493 327.670 0.00 1.25704 0.11
    9 1 4 o 1750.429 1630.088 0.00 1.25563 0.48
    2 4 6 o 10053.592 10111.314 0.00 1.25341 2.68
    6 6 2 o 3047.764 2888.490 0.00 1.25270 0.83
    9 3 3 o 3718.753 3581.145 0.00 1.25244 1.04
    3 7 2 o 971.810 962.550 0.00 1.25173 0.28
    4 7 1 o 1013.422 965.390 0.00 1.25125 0.26
    6 1 6 o 7617.600 6003.716 0.00 1.25014 2.01
    5 6 3 o 62.476 48.079 0.00 1.25004 0.02
    10 3 1 o 1349.951 1050.843 180.00 1.24945 0.35
    3 6 4 o 476.575 367.017 0.00 1.24942 0.13
    0 2 7 o 4986.269 3716.221 180.00 1.24905 0.66
    7 5 3 o 3879.568 3320.648 180.00 1.24492 1.07
    1 2 7 o 1096.076 1193.418 180.00 1.24393 0.29
    10 1 3 o 240.099 189.162 0.00 1.24081 0.06
    8 1 5 o -1.075 0.856 180.00 1.23657 0.00
    9 4 2 o 690.171 1069.911 180.00 1.23652 0.18
    3 1 7 o 263.098 223.068 180.00 1.23524 0.07
    1 7 3 o 3315.133 2849.503 180.00 1.23389 0.87
    6 5 4 o 1596.554 1211.051 0.00 1.22931 0.43
    2 2 7 o 522.438 365.989 0.00 1.22894 0.14
    3 4 6 o 2368.674 2313.711 180.00 1.22816 0.62
    7 3 5 o 1953.900 2015.123 0.00 1.22801 0.52
    11 1 1 o 145.713 151.064 180.00 1.22799 0.04
    8 5 2 o 2661.038 3063.234 180.00 1.22751 0.71
    4 5 5 o 815.660 1016.700 0.00 1.22576 0.21
    9 2 4 o 2424.903 2014.854 180.00 1.22402 0.62
    7 6 1 o 1272.137 1118.715 0.00 1.22219 0.31
    5 3 6 o 848.199 806.316 0.00 1.22155 0.23
    6 4 5 o 42.930 26.231 180.00 1.22006 0.01
    2 7 3 o 1.372 1.360 180.00 1.21926 0.00
    6 2 6 o 8260.812 8533.958 0.00 1.21893 2.11
    4 7 2 o 2476.455 2138.517 0.00 1.21693 0.63
    10 3 2 o 988.548 916.018 0.00 1.21528 0.25
    4 6 4 o 3.518 6.600 180.00 1.21481 0.00
    10 2 3 o 2051.348 2205.577 180.00 1.21029 0.53
    5 7 1 o 166.274 333.413 0.00 1.20709 0.05
    8 2 5 o 247.337 395.630 0.00 1.20635 0.06
    3 2 7 o 602.776 984.288 180.00 1.20511 0.15
    11 0 2 o 813.022 1456.005 180.00 1.20507 0.12
    4 1 7 o 1567.576 1696.962 0.00 1.20176 0.39
    11 2 1 o 4724.082 4779.197 180.00 1.19838 1.16
    7 0 6 o 6147.129 6972.438 0.00 1.19733 0.78
    6 6 3 o 64.937 81.174 0.00 1.19682 0.02
    3 7 3 o 569.043 792.743 180.00 1.19598 0.15
    11 1 2 o 30.120 43.060 0.00 1.19550 0.01
    4 4 6 o 722.813 1118.680 0.00 1.19524 0.19
    1 3 7 o 327.919 1070.586 0.00 1.19390 0.09
    0 6 5 o -28.086 283.753 0.00 1.19301 0.00
    10 4 0 o 3196.817 3017.375 0.00 1.19031 0.39
    7 6 2 o 64.925 64.881 0.00 1.19014 0.01
    0 8 0 o 1375.945 1348.040 0.00 1.18861 0.09
    1 6 5 o 1615.596 1609.060 0.00 1.18855 0.39
    7 1 6 o 92.229 97.668 0.00 1.18795 0.02
    8 4 4 o 1014.110 1064.728 180.00 1.18656 0.25
    5 5 5 o 200.793 232.983 0.00 1.18415 0.05
    9 4 3 o 192.207 126.954 0.00 1.18269 0.05
    9 5 1 o 14416.967 12837.919 180.00 1.18094 3.46
    2 3 7 o 1827.458 1635.217 0.00 1.18063 0.44
    10 4 1 o 7918.373 6863.666 0.00 1.18017 1.91
    0 8 1 o 18040.279 18041.205 0.00 1.17851 2.19
    1 5 6 o 1068.537 1074.546 180.00 1.17835 0.27
    9 3 4 o 3560.272 2410.320 0.00 1.17626 0.87
    5 7 2 o 907.428 639.199 180.00 1.17619 0.21
    10 0 4 o 1086.075 797.997 180.00 1.17550 0.13
    2 6 5 o 469.188 343.549 0.00 1.17545 0.11
    8 5 3 o 368.846 375.117 180.00 1.17480 0.09
    5 6 4 o -0.923 1.462 180.00 1.17427 0.00
    1 8 1 o 1327.162 1762.673 180.00 1.17421 0.33
    4 2 7 o 155.847 196.724 0.00 1.17397 0.04
    6 3 6 o 130.711 61.346 180.00 1.17175 0.04
    2 8 0 o 3113.233 2607.899 180.00 1.17124 0.36
    7 5 4 o 3.938 0.077 180.00 1.17003 0.00
    6 7 0 o 1262.182 1300.177 0.00 1.16856 0.15
    11 2 2 o 1354.328 991.149 180.00 1.16813 0.32
    10 1 4 o 1870.781 1179.606 180.00 1.16662 0.44
    2 5 6 o 4481.690 4755.806 0.00 1.16558 1.07
    4 7 3 o 592.216 633.928 180.00 1.16552 0.13
    8 6 0 o 7383.200 8486.648 0.00 1.16515 0.87
    10 3 3 o 3.718 3.108 180.00 1.16406 0.00
    5 1 7 o 4286.701 4144.341 180.00 1.16247 1.03
    7 4 5 o 1533.647 1550.364 180.00 1.16205 0.38
    2 8 1 o 645.952 582.183 0.00 1.16157 0.15
    7 2 6 o 7093.160 5183.107 0.00 1.16107 1.66
    1 7 4 o 7220.104 5035.240 0.00 1.16086 1.69
    8 3 5 o 509.307 348.740 180.00 1.16055 0.12
    3 3 7 o 422.363 294.157 180.00 1.15945 0.10
    9 1 5 o 149.359 98.930 180.00 1.15944 0.04
    6 7 1 o 218.858 82.223 0.00 1.15897 0.05
    5 4 6 o 290.439 328.824 0.00 1.15657 0.07
    8 6 1 o 574.253 374.562 0.00 1.15563 0.13
    3 6 5 o 12138.244 12818.279 0.00 1.15455 2.87
    11 3 1 o 5.255 3.971 180.00 1.15346 0.00
    9 5 2 o 783.210 499.873 180.00 1.15196 0.18
    10 4 2 o 15580.301 14183.995 180.00 1.15124 3.64
    0 8 2 o 336.913 398.676 180.00 1.14970 0.04
    2 7 4 o 1688.231 2149.530 180.00 1.14864 0.42
    11 1 3 o 376.637 379.696 0.00 1.14665 0.09
    12 0 0 o 985.244 944.445 0.00 1.14592 0.06
    1 8 2 o 1585.941 1535.472 0.00 1.14571 0.37
    3 5 6 o -3.707 0.379 180.00 1.14519 0.00
    7 6 3 o 6684.182 5742.396 0.00 1.14192 1.57
    3 8 1 o 1904.546 1973.017 180.00 1.14139 0.45
    10 2 4 o 5550.376 5939.643 0.00 1.14114 1.32
    6 5 5 o 27.639 3.124 180.00 1.13862 0.01
    12 1 0 o 1882.740 766.090 180.00 1.13769 0.21
    5 2 7 o 2696.879 1639.318 0.00 1.13726 0.60
    0 4 7 o 1337.663 729.883 180.00 1.13689 0.15
    8 0 6 o 7503.121 6616.247 180.00 1.13455 0.86
    9 2 5 o 850.320 806.525 0.00 1.13442 0.19
    2 8 2 o 3258.623 3699.685 0.00 1.13396 0.73
    1 4 7 o 1810.166 1895.153 180.00 1.13302 0.43
    0 0 8 o 470.429 487.532 0.00 1.13271 0.03
    4 3 7 o 799.677 684.791 180.00 1.13164 0.18
    6 7 2 o 1572.699 1287.644 180.00 1.13154 0.36
    6 6 4 o 577.512 355.458 180.00 1.12983 0.12
    5 7 3 o 825.749 628.832 0.00 1.12957 0.18
    3 7 4 o 8906.982 8397.494 180.00 1.12912 2.03
    1 0 8 o 1352.633 1212.124 0.00 1.12889 0.16
    12 1 1 o 14732.603 13003.858 0.00 1.12883 3.32
    8 6 2 o 48.394 40.214 180.00 1.12843 0.01
    4 6 5 o 2511.764 1570.953 180.00 1.12707 0.54
    8 1 6 o 737.874 302.461 180.00 1.12656 0.16
    11 3 2 o 404.619 130.014 180.00 1.12640 0.09
    4 8 0 o 3.400 0.283 180.00 1.12336 0.00
    11 2 3 o 909.002 575.867 0.00 1.12243 0.20
    2 4 7 o 1308.452 1147.200 0.00 1.12166 0.28
    1 1 8 o 557.432 393.965 0.00 1.12101 0.13
    7 3 6 o 2196.205 1892.612 0.00 1.12008 0.49
    6 1 7 o 1871.899 2615.866 0.00 1.11931 0.42
    4 5 6 o 1453.154 1513.735 0.00 1.11837 0.33
    9 4 4 o 25.457 24.427 180.00 1.11791 0.00
    2 0 8 o 1897.631 1599.458 0.00 1.11764 0.22
    3 8 2 o 706.461 501.881 0.00 1.11516 0.15
    4 8 1 o 7871.800 6444.879 180.00 1.11482 1.76
    10 5 0 o 50.340 40.297 180.00 1.11432 0.01
    6 4 6 o 3143.354 2561.353 180.00 1.11403 0.71
    12 2 0 o 1170.592 949.844 0.00 1.11402 0.13
    8 5 4 o 2347.389 1173.142 0.00 1.11124 0.51
    12 0 2 o 2529.833 1372.313 180.00 1.11094 0.28
    2 1 8 o 4312.130 4203.799 0.00 1.11000 0.98
    7 7 1 o 4396.765 4500.133 0.00 1.10890 0.98
    9 5 3 o 299.063 203.478 0.00 1.10806 0.07
    10 4 3 o 3913.714 2047.023 180.00 1.10742 0.85
    0 8 3 o 678.927 450.012 180.00 1.10605 0.08
    10 5 1 o 3629.907 2585.063 180.00 1.10599 0.78
    12 2 1 o 1105.871 729.533 180.00 1.10569 0.25
    8 4 5 o 389.835 256.389 0.00 1.10440 0.08
    8 2 6 o 2722.110 2324.484 0.00 1.10356 0.60
    3 4 7 o 8956.397 7641.962 180.00 1.10345 1.98
    12 1 2 o 1358.129 1151.148 180.00 1.10343 0.31
    4 7 4 o 3656.304 3122.720 180.00 1.10338 0.80
    1 8 3 o 370.375 333.655 180.00 1.10249 0.08
    10 3 4 o 1487.243 1269.694 0.00 1.10214 0.32
    0 2 8 o 4272.624 3313.375 180.00 1.10187 0.48
    3 0 8 o 1238.253 505.844 0.00 1.09963 0.14
    5 3 7 o 2744.547 2728.509 180.00 1.09865 0.61
    1 2 8 o 3102.424 3618.863 0.00 1.09835 0.69
    11 4 1 o 1610.963 1906.710 0.00 1.09828 0.36
    6 2 7 o 5322.674 7551.032 180.00 1.09675 1.19
    9 3 5 o 592.186 492.164 180.00 1.09609 0.13
    11 0 4 o 16681.969 14027.358 0.00 1.09451 1.81
    5 6 5 o 4302.568 3618.738 0.00 1.09447 0.96
    0 6 6 o 7641.092 6010.998 180.00 1.09333 0.83
    3 1 8 o 28.977 17.960 0.00 1.09235 0.01
    2 8 3 o 1.734 0.012 180.00 1.09201 0.00
    9 6 1 o 1037.906 579.739 180.00 1.09194 0.22
    7 5 5 o 611.658 335.090 0.00 1.09104 0.13
    4 8 2 o 67.781 49.181 180.00 1.09034 0.01
    1 6 6 o 3586.471 3280.621 180.00 1.08989 0.77
    6 7 3 o 356.630 329.845 0.00 1.08985 0.08
    10 1 5 o 48.735 39.707 0.00 1.08827 0.01
    2 2 8 o 1662.693 1550.708 180.00 1.08799 0.36
    11 1 4 o 0.433 0.371 0.00 1.08733 0.00
    8 6 3 o 1078.353 1040.663 180.00 1.08708 0.23
    5 5 6 o 2807.331 2631.373 0.00 1.08650 0.62
    11 3 3 o 1620.504 1288.644 0.00 1.08526 0.35
    7 7 2 o 530.518 492.493 180.00 1.08480 0.12
    1 7 5 o 3581.289 3208.628 180.00 1.08359 0.78
    7 6 4 o 1589.297 1414.382 0.00 1.08329 0.34
    5 8 1 o 1177.650 1035.828 180.00 1.08325 0.26
    10 5 2 o 520.720 485.122 180.00 1.08208 0.11
    12 2 2 o 529.264 494.056 0.00 1.08180 0.11
    2 6 6 o 171.565 134.111 180.00 1.07976 0.04
    4 4 7 o 3295.401 3152.871 0.00 1.07939 0.70
    12 3 0 o 6729.140 4301.858 0.00 1.07765 0.70
    4 0 8 o 2496.050 1689.930 0.00 1.07582 0.27
    3 8 3 o 6315.849 5718.171 180.00 1.07519 1.38
    11 4 2 o 56.977 50.937 180.00 1.07485 0.01
    9 0 6 o 1032.855 836.006 0.00 1.07410 0.11
    7 1 7 o 881.039 742.461 180.00 1.07401 0.19
    2 7 5 o 1089.935 1071.428 0.00 1.07364 0.23
    5 7 4 o 1720.773 1725.273 180.00 1.07274 0.37
    3 2 8 o 1912.348 1557.604 0.00 1.07135 0.43
    12 3 1 o 2882.503 1647.415 0.00 1.07011 0.60
    7 4 6 o 396.775 393.191 0.00 1.06935 0.08
    4 1 8 o 1058.300 927.606 0.00 1.06900 0.23
    9 6 2 o 343.254 292.092 0.00 1.06891 0.07
    8 3 6 o 3569.277 2708.982 180.00 1.06818 0.77
    10 2 5 o 46.186 49.991 0.00 1.06750 0.01
    9 1 6 o 4084.164 4763.702 180.00 1.06731 0.88
    1 5 7 o 2976.633 3271.289 0.00 1.06691 0.65
    11 2 4 o 868.513 908.859 0.00 1.06661 0.19
    8 7 0 o 13976.878 18132.021 0.00 1.06577 1.54
    12 1 3 o 3998.453 3378.909 180.00 1.06467 0.86
    3 6 6 o 172.888 167.027 180.00 1.06349 0.04
    1 3 8 o 1086.248 1028.432 0.00 1.06345 0.23
    6 3 7 o 154.394 39.947 180.00 1.06200 0.03
    5 8 2 o 1602.282 1730.996 180.00 1.06075 0.34
    8 7 1 o 749.528 694.156 0.00 1.05847 0.15
    6 6 5 o 2337.941 2414.959 180.00 1.05822 0.51
    3 7 5 o 849.831 1114.952 180.00 1.05764 0.19
    2 5 7 o 1274.224 1590.479 0.00 1.05740 0.28
    6 8 0 o 2443.167 1479.259 0.00 1.05515 0.25
    9 5 4 o 769.810 715.446 0.00 1.05426 0.16
    2 3 8 o 119.940 115.481 180.00 1.05404 0.02
    7 2 7 o 3240.733 3110.284 0.00 1.05403 0.68
    10 4 4 o 158.182 142.754 0.00 1.05371 0.03
    4 8 3 o 2648.246 2442.247 0.00 1.05290 0.57
    0 8 4 o 375.258 411.752 0.00 1.05253 0.04
    6 5 6 o 373.086 390.731 0.00 1.05101 0.08
    5 4 7 o 1488.621 1829.276 180.00 1.05066 0.32
    1 8 4 o 792.524 847.117 180.00 1.04946 0.17
    4 2 8 o 970.091 1025.009 0.00 1.04929 0.20
    9 4 5 o 650.072 760.776 180.00 1.04841 0.13
    12 3 2 o 847.995 1016.709 0.00 1.04841 0.20
    6 8 1 o -1.345 0.259 180.00 1.04806 0.00
    7 7 3 o 1984.851 2694.275 0.00 1.04790 0.44
    9 2 6 o 1022.684 1451.895 0.00 1.04770 0.22
    5 0 8 o 1779.512 2401.930 180.00 1.04736 0.19
    1 9 1 o 2478.147 2694.166 0.00 1.04639 0.53
    10 5 3 o 216.170 108.802 0.00 1.04545 0.04
    12 2 3 o 1022.802 511.432 0.00 1.04520 0.21
    13 1 1 o 657.263 450.280 180.00 1.04428 0.13
    2 9 0 o 2577.942 1748.446 180.00 1.04428 0.27
    8 5 5 o 224.883 9.299 180.00 1.04291 0.05
    3 5 7 o 589.698 302.642 0.00 1.04211 0.12
    4 6 6 o 333.974 201.654 180.00 1.04190 0.06
    5 1 8 o 561.466 406.129 180.00 1.04106 0.12
    2 8 4 o 467.308 215.140 180.00 1.04041 0.09
    11 4 3 o 87.301 85.150 0.00 1.03893 0.02
    3 3 8 o 5258.273 5227.724 180.00 1.03889 1.09
    10 6 0 o 7226.743 7265.709 0.00 1.03863 0.77
    6 7 4 o 47.764 47.046 0.00 1.03854 0.01
    11 5 1 o 664.969 513.479 180.00 1.03775 0.14
    8 7 2 o 7502.344 5608.831 180.00 1.03745 1.59
    2 9 1 o 3564.768 2658.511 180.00 1.03742 0.76
    4 7 5 o 760.164 688.182 0.00 1.03640 0.16
    8 6 4 o 2480.926 2199.401 0.00 1.03614 0.52
    10 3 5 o 268.856 142.519 180.00 1.03537 0.05
    11 3 4 o 2974.369 1287.316 0.00 1.03457 0.60
    9 6 3 o 1346.337 703.616 0.00 1.03356 0.27
    12 4 0 o 4492.658 2693.674 180.00 1.03225 0.46
    10 6 1 o 850.909 366.717 0.00 1.03188 0.18
    13 0 2 o 2367.758 1008.832 0.00 1.03007 0.23
    8 1 7 o 2696.495 2812.640 180.00 1.02801 0.57
    6 8 2 o 3134.433 3389.659 180.00 1.02765 0.66
    5 8 3 o 4921.393 3742.516 180.00 1.02618 1.05
    1 9 2 o 382.010 291.217 180.00 1.02607 0.08
    13 2 1 o 405.687 297.368 180.00 1.02589 0.08
    3 8 4 o 10.011 6.972 0.00 1.02583 0.00
    12 4 1 o 481.163 283.417 180.00 1.02562 0.10
    13 1 2 o 1069.000 548.943 0.00 1.02408 0.22
    8 4 6 o 178.242 82.322 180.00 1.02392 0.04
    7 3 7 o 544.310 503.176 0.00 1.02307 0.11
    11 1 5 o 2279.358 2112.207 180.00 1.02306 0.48
    3 9 1 o 1544.111 1493.093 0.00 1.02296 0.33
    5 2 8 o 6.970 6.900 180.00 1.02283 0.00
    0 4 8 o 13079.063 12454.221 0.00 1.02256 1.37
    12 0 4 o 152.808 145.590 0.00 1.02254 0.01
    4 5 7 o 5365.713 4535.832 180.00 1.02177 1.11
    1 4 8 o 81.524 83.709 0.00 1.01975 0.02
    7 6 5 o 4203.234 4445.138 180.00 1.01970 0.89
    4 3 8 o 6007.488 7390.638 180.00 1.01874 1.30
    6 4 7 o 393.848 457.382 180.00 1.01846 0.08
    11 5 2 o 253.088 284.455 180.00 1.01792 0.05
    2 9 2 o 2605.405 2578.475 0.00 1.01760 0.55
    9 3 6 o 3254.271 2843.434 180.00 1.01728 0.69
    10 0 6 o 15202.913 13376.234 180.00 1.01678 1.59
    12 1 4 o 6214.623 5516.027 180.00 1.01668 1.30
    5 6 6 o 874.910 740.707 0.00 1.01599 0.18
    6 0 8 o 8636.380 7299.208 180.00 1.01546 0.91
    12 3 3 o 3876.965 3354.470 180.00 1.01499 0.80
    7 5 6 o 74.088 15.013 180.00 1.01324 0.01
    10 6 2 o 72.750 14.578 180.00 1.01237 0.01
    2 4 8 o 4.574 1.020 0.00 1.01144 0.00
    10 1 6 o 1916.696 1208.671 180.00 1.01102 0.39
    5 7 5 o 668.171 490.696 0.00 1.01088 0.14
    7 8 1 o 5373.550 4795.341 180.00 1.01060 1.12
    8 2 7 o 1.405 1.323 180.00 1.01045 0.00
    4 9 0 o 1041.337 714.274 180.00 1.00992 0.11
    6 1 8 o 831.175 516.482 0.00 1.00972 0.17
    9 7 1 o 3297.407 2823.223 0.00 1.00888 0.69
    1 7 6 o 4839.430 4136.978 180.00 1.00726 1.02
    13 2 2 o 1033.961 870.883 180.00 1.00672 0.21
    12 4 2 o 223.027 167.094 0.00 1.00646 0.05
    4 8 4 o 568.315 421.785 0.00 1.00642 0.12
    11 2 5 o 2407.370 1169.751 180.00 1.00575 0.49
    8 7 3 o 72.969 28.145 0.00 1.00504 0.01
    3 9 2 o 1728.574 1952.773 0.00 1.00395 0.36
    4 9 1 o 1743.135 1960.048 0.00 1.00371 0.36
    0 6 7 o 2038.672 3002.318 0.00 1.00257 0.22
    7 7 4 o 488.145 478.972 0.00 1.00205 0.11
    1 6 7 o 51.065 24.035 180.00 0.99992 0.01
    10 5 4 o 4.948 1.561 0.00 0.99991 0.00
    12 2 4 o 20.729 13.993 180.00 0.99969 0.00
    2 7 6 o 1921.146 1835.827 0.00 0.99925 0.41
    1 1 9 o 1638.572 1667.250 180.00 0.99861 0.34
    3 4 8 o 1973.262 1599.887 0.00 0.99803 0.41
    5 5 7 o 1711.967 1394.052 180.00 0.99729 0.36
    13 3 1 o 0.466 0.271 180.00 0.99728 0.00
    6 8 3 o 2085.722 1595.183 0.00 0.99612 0.43
    9 5 5 o 7216.245 4904.334 180.00 0.99538 1.53
    10 4 5 o 702.841 519.717 0.00 0.99491 0.15
    1 9 3 o 3728.243 2988.532 0.00 0.99468 0.79
    5 3 8 o 666.426 549.607 180.00 0.99447 0.14
    10 2 6 o 459.833 373.074 0.00 0.99430 0.10
    11 4 4 o 2499.331 1983.407 180.00 0.99420 0.51
    0 8 5 o 774.807 560.496 0.00 0.99392 0.08
    6 2 8 o 400.778 206.101 0.00 0.99306 0.08
    13 1 3 o 54.876 28.241 0.00 0.99287 0.01
    7 8 2 o 371.941 258.219 180.00 0.99226 0.07
    2 6 7 o 198.195 153.962 180.00 0.99208 0.04
    1 8 5 o 827.141 884.501 180.00 0.99133 0.18
    2 1 9 o 385.754 478.615 180.00 0.99081 0.08
    9 7 2 o 1026.736 1203.951 0.00 0.99063 0.22
    9 6 4 o 351.025 83.949 0.00 0.98949 0.07
    11 5 3 o 73.590 52.647 180.00 0.98725 0.02
    2 9 3 o 2728.674 2727.611 0.00 0.98696 0.57
    6 6 6 o 645.066 710.774 180.00 0.98679 0.13
    3 7 6 o 4123.564 5297.492 0.00 0.98632 0.89
    4 9 2 o 313.693 245.230 180.00 0.98573 0.06
    0 2 9 o 48.422 3.652 0.00 0.98501 0.01
    7 4 7 o 243.211 130.488 0.00 0.98398 0.05
    2 8 5 o 510.975 514.169 0.00 0.98369 0.11
    8 3 7 o 26.499 30.947 180.00 0.98307 0.00
    5 8 4 o 905.237 1059.958 0.00 0.98300 0.20
    1 2 9 o 88.081 83.909 180.00 0.98249 0.02
    9 1 7 o 10.893 7.526 0.00 0.98240 0.01
    14 0 0 o 1522.740 1312.382 180.00 0.98222 0.08
    10 6 3 o 1591.998 1362.573 180.00 0.98219 0.34
    6 7 5 o 26.505 23.091 180.00 0.98211 0.01
    12 5 0 o 5268.258 6193.700 180.00 0.98151 0.58
    7 0 8 o 4443.993 5623.175 180.00 0.98127 0.48
    5 9 1 o 732.462 732.051 180.00 0.98048 0.16
    4 4 8 o 387.286 362.678 180.00 0.98012 0.08
    8 6 5 o 552.454 520.262 0.00 0.98008 0.11
    13 3 2 o 3741.068 3795.607 0.00 0.97964 0.79
    3 6 7 o 69.493 78.336 180.00 0.97942 0.02
    9 4 6 o 14.474 6.605 180.00 0.97882 0.00
    11 3 5 o 113.360 43.971 180.00 0.97875 0.02
    3 1 9 o 255.898 73.187 180.00 0.97819 0.05
    8 8 0 o 676.627 218.147 180.00 0.97763 0.07
    13 2 3 o 1917.958 1193.647 180.00 0.97702 0.41
    14 1 0 o 11817.920 7456.677 180.00 0.97702 1.23
    12 4 3 o 196.371 132.660 180.00 0.97679 0.04
    7 1 8 o 18.541 12.767 0.00 0.97609 0.00
    12 5 1 o 65.917 51.257 180.00 0.97580 0.01
    11 6 1 o 1192.478 939.072 180.00 0.97579 0.25
    2 2 9 o 1073.707 1120.076 180.00 0.97505 0.23
    3 9 3 o 807.799 564.120 180.00 0.97449 0.17
    8 5 6 o 249.332 146.943 180.00 0.97434 0.05
    12 3 4 o 2865.057 2675.989 0.00 0.97316 0.60
    8 8 1 o 496.312 357.617 0.00 0.97199 0.10
    14 1 1 o 364.500 209.592 180.00 0.97139 0.08
    3 8 5 o 23.913 11.812 180.00 0.97135 0.01
    1 5 8 o 1482.827 970.136 0.00 0.97074 0.32
    6 5 7 o 67.805 53.592 0.00 0.96964 0.01
    4 7 6 o 1257.597 1454.330 180.00 0.96902 0.28
    10 3 6 o 2171.658 2045.934 0.00 0.96819 0.47
    6 3 8 o 1751.166 1186.853 180.00 0.96704 0.38
    9 2 7 o 554.712 385.857 0.00 0.96704 0.11
    10 7 0 o 2550.161 1385.223 180.00 0.96639 0.26
    8 7 4 o 1295.341 796.600 0.00 0.96438 0.27
    7 8 3 o 918.812 882.668 0.00 0.96379 0.20
    5 9 2 o 2439.632 2401.051 0.00 0.96370 0.51
    12 1 5 o 2372.915 2383.892 0.00 0.96357 0.50
    2 5 8 o 116.579 117.180 0.00 0.96357 0.03
    3 2 9 o 674.833 615.675 0.00 0.96302 0.15
    11 0 6 o 5061.776 4596.907 180.00 0.96300 0.55
    4 6 7 o 843.676 638.187 180.00 0.96248 0.18
    9 7 3 o 1314.454 835.782 0.00 0.96230 0.28
    14 2 0 o 669.258 271.232 180.00 0.96190 0.08
    4 1 9 o 1116.146 695.368 180.00 0.96131 0.24
    7 2 8 o 112.185 62.365 180.00 0.96102 0.03
    13 4 1 o 5580.135 3827.061 0.00 0.96097 1.17
    10 7 1 o 1043.855 724.366 180.00 0.96094 0.21
    14 0 2 o 3034.356 1456.633 0.00 0.95992 0.33
    6 9 0 o 285.131 174.681 0.00 0.95949 0.03
    12 5 2 o 581.147 395.451 0.00 0.95926 0.12
    11 6 2 o 1904.514 1311.100 0.00 0.95925 0.40
    5 4 8 o 440.379 360.200 0.00 0.95845 0.09
    13 0 4 o 2180.919 1773.845 0.00 0.95844 0.23
    11 1 6 o 8.896 6.511 0.00 0.95810 0.00
    4 9 3 o 266.389 171.850 180.00 0.95780 0.06
    1 3 9 o 1725.675 1146.465 180.00 0.95727 0.38
    14 2 1 o 909.942 722.239 180.00 0.95653 0.20
    6 8 4 o 66.227 53.902 0.00 0.95649 0.01
    8 8 2 o 62.302 64.067 0.00 0.95564 0.01
    7 6 6 o 848.654 800.283 180.00 0.95533 0.18
    1 9 4 o 1855.571 1667.902 0.00 0.95521 0.40
    14 1 2 o 1573.554 1313.590 180.00 0.95506 0.33
    4 8 5 o 227.592 150.548 180.00 0.95481 0.05
    6 9 1 o 232.133 92.197 0.00 0.95416 0.05
    13 1 4 o 390.223 71.609 180.00 0.95361 0.08
    13 3 3 o 779.147 504.882 180.00 0.95221 0.17
    3 5 8 o 16.207 14.509 180.00 0.95195 0.00
    7 7 5 o 386.235 350.101 0.00 0.95108 0.09
    0 10 0 o 911.824 1008.816 0.00 0.95089 0.05
    2 3 9 o 428.721 595.331 180.00 0.95039 0.10
    10 5 5 o 329.629 480.261 180.00 0.94925 0.07
    12 2 5 o 221.786 237.191 0.00 0.94906 0.05
    11 5 4 o 106.833 76.387 0.00 0.94862 0.03
    2 9 4 o 101.404 76.134 180.00 0.94837 0.03
    8 4 7 o 29.830 26.509 180.00 0.94824 0.01
    5 7 6 o 1327.047 1287.121 0.00 0.94807 0.30
    4 2 9 o 1644.410 1613.293 180.00 0.94691 0.35
    8 0 8 o 3479.499 3081.231 180.00 0.94581 0.38
    0 10 1 o 300.428 269.620 0.00 0.94569 0.04
    13 4 2 o 1028.020 1061.291 180.00 0.94516 0.23
    10 7 2 o 1812.313 1873.400 0.00 0.94513 0.40
    11 4 5 o 172.242 242.568 180.00 0.94436 0.04
    10 6 4 o 1023.266 1336.255 0.00 0.94413 0.23
    11 2 6 o 3392.939 3704.273 180.00 0.94383 0.75
    1 10 1 o 524.738 563.070 0.00 0.94347 0.12
    9 3 7 o 4621.385 5095.876 0.00 0.94296 1.04
    5 6 7 o 409.777 598.232 0.00 0.94193 0.10
    2 10 0 o 827.666 1179.736 180.00 0.94192 0.09
    8 1 8 o 989.054 1406.706 0.00 0.94117 0.23
    14 2 2 o 152.957 194.245 180.00 0.94093 0.03
    5 1 9 o 2968.940 3663.464 0.00 0.94084 0.68
    9 6 5 o 1387.280 1536.089 180.00 0.94032 0.32
    7 5 7 o 681.686 579.623 180.00 0.93974 0.16
    13 2 4 o 646.236 504.663 0.00 0.93954 0.14
    12 4 4 o 160.465 125.794 180.00 0.93933 0.03
    3 3 9 o 173.460 138.077 0.00 0.93924 0.04
    6 9 2 o 801.375 821.348 180.00 0.93867 0.18
    14 3 0 o 1178.135 1443.281 180.00 0.93820 0.13
    10 1 7 o 581.369 761.994 0.00 0.93797 0.13
    5 9 3 o 20.691 25.369 0.00 0.93755 0.01
    7 3 8 o 303.774 334.950 0.00 0.93738 0.07
    3 9 4 o 202.779 217.521 0.00 0.93729 0.04
    2 10 1 o 747.509 795.307 0.00 0.93687 0.17
    4 5 8 o 967.714 1093.733 0.00 0.93638 0.23
    9 5 6 o 3025.825 3147.541 180.00 0.93524 0.68
    1 7 7 o 3253.767 3434.731 180.00 0.93497 0.73
    10 4 6 o 24.464 27.124 180.00 0.93486 0.01
    5 8 5 o 0.169 0.388 0.00 0.93475 0.00
    0 8 6 o 256.408 214.646 0.00 0.93404 0.03
    6 4 8 o 415.866 365.446 0.00 0.93383 0.09
    12 5 3 o 448.441 454.117 180.00 0.93347 0.10
    11 6 3 o 5294.984 5385.120 180.00 0.93346 1.22
    14 3 1 o 1161.127 1305.744 0.00 0.93321 0.27
    9 8 1 o 242.492 273.797 180.00 0.93317 0.05
    1 8 6 o 710.750 234.369 0.00 0.93189 0.15
    0 10 2 o 301.826 210.323 0.00 0.93061 0.03
    8 8 3 o 28.015 338.028 0.00 0.93013 0.01
    14 1 3 o -19.110 313.266 180.00 0.92960 0.00
    12 6 0 o 2016.820 1903.862 180.00 0.92860 0.22
    2 7 7 o 447.778 426.813 0.00 0.92855 0.10
    1 10 2 o 543.300 528.842 0.00 0.92849 0.13
    7 8 4 o 1132.070 1313.075 180.00 0.92776 0.25
    8 2 8 o 645.101 725.721 0.00 0.92764 0.16
    5 2 9 o 1639.511 1871.484 0.00 0.92732 0.38
    0 4 9 o 9.754 12.611 180.00 0.92712 0.00
    9 7 4 o 26.865 26.676 0.00 0.92643 0.01
    12 3 5 o 686.308 663.516 0.00 0.92627 0.16
    3 10 1 o 3278.733 3141.944 0.00 0.92619 0.75
    7 9 1 o 2574.873 2454.605 180.00 0.92563 0.60
    2 8 6 o 529.480 524.864 0.00 0.92553 0.11
    1 4 9 o 103.730 147.805 0.00 0.92502 0.02
    10 2 7 o 921.529 1358.590 0.00 0.92457 0.22
    4 3 9 o 215.450 305.292 0.00 0.92427 0.05
    6 7 6 o 1706.821 2406.012 180.00 0.92421 0.40
    12 6 1 o 1156.994 1196.696 0.00 0.92376 0.27
    8 6 6 o 0.572 0.006 0.00 0.92252 0.00
    4 9 4 o 97.418 99.415 0.00 0.92241 0.02
    2 10 2 o 280.928 371.154 0.00 0.92220 0.07
    0 6 8 o 15.467 23.145 0.00 0.92153 0.00
    11 3 6 o 545.785 829.853 180.00 0.92141 0.13
    13 4 3 o 26.678 33.646 0.00 0.92045 0.01
    10 7 3 o 479.518 571.592 0.00 0.92043 0.11
    13 5 1 o 2309.722 2980.338 0.00 0.91963 0.53
    1 6 8 o 150.248 185.541 0.00 0.91947 0.03
    2 4 9 o 5.882 4.519 0.00 0.91881 0.00
    14 3 2 o 3277.176 2464.670 0.00 0.91871 0.77
    8 7 5 o 606.979 467.157 0.00 0.91869 0.13
    9 8 2 o 0.348 0.196 0.00 0.91867 0.00
    6 6 7 o 725.900 573.620 0.00 0.91853 0.17
    3 7 7 o 971.904 879.426 180.00 0.91815 0.22
    6 1 9 o 60.233 44.246 180.00 0.91752 0.01
    5 5 8 o 2563.763 1824.736 180.00 0.91743 0.59
    13 3 4 o 1670.017 1181.840 180.00 0.91742 0.39
    14 2 3 o 1311.823 1547.125 0.00 0.91655 0.30
    4 10 0 o 433.029 537.183 180.00 0.91647 0.05
    3 8 6 o 3.873 6.347 0.00 0.91523 0.00
    11 7 1 o 606.666 822.957 0.00 0.91516 0.15
    6 9 3 o 274.379 374.617 180.00 0.91446 0.07
    2 6 8 o 1747.217 2003.540 180.00 0.91336 0.41
    12 0 6 o 1320.456 1336.117 0.00 0.91289 0.15
    9 4 7 o 246.995 257.807 0.00 0.91209 0.06
    3 10 2 o 83.552 89.447 0.00 0.91201 0.02
    6 8 5 o 274.180 297.961 180.00 0.91186 0.07
    4 10 1 o 551.048 591.885 180.00 0.91182 0.13
    7 9 2 o 10.316 8.088 0.00 0.91147 0.00
    1 9 5 o 1386.620 715.002 0.00 0.91076 0.32
    9 0 8 o 411.262 489.292 180.00 0.90993 0.05
    12 6 2 o 581.746 633.110 0.00 0.90969 0.14
    13 1 5 o 191.500 170.797 180.00 0.90937 0.04
    3 4 9 o 921.866 908.079 0.00 0.90872 0.21
    12 1 6 o 1164.342 1144.915 180.00 0.90871 0.28
    8 5 7 o 2983.416 2844.705 0.00 0.90846 0.70
    15 1 1 o 1500.783 1259.354 0.00 0.90791 0.35
    14 4 0 o 195.990 158.063 180.00 0.90778 0.02
    7 4 8 o 3410.631 3073.626 180.00 0.90703 0.80
    0 10 3 o 1877.295 1682.521 180.00 0.90701 0.22
    8 3 8 o 1584.365 1581.209 0.00 0.90632 0.38
    0 0 10 o 9343.827 9081.356 0.00 0.90617 0.56
    5 3 9 o 1898.346 1788.584 0.00 0.90603 0.46
    9 1 8 o 0.230 0.212 0.00 0.90579 0.00
    13 5 2 o 109.107 102.370 180.00 0.90575 0.02
    11 5 5 o 1386.772 1350.479 180.00 0.90504 0.33
    1 10 3 o 317.729 309.498 180.00 0.90504 0.08
    6 2 9 o 154.029 150.099 0.00 0.90497 0.04
    2 9 5 o 62.311 64.136 0.00 0.90482 0.01
    5 9 4 o 272.675 428.443 180.00 0.90428 0.08
    1 0 10 o 1898.198 3031.258 180.00 0.90421 0.25
    4 7 7 o 241.044 377.056 180.00 0.90415 0.05
    10 3 7 o -0.162 0.431 180.00 0.90347 0.00
    3 6 8 o 40.628 59.740 0.00 0.90345 0.01
    14 4 1 o 1766.288 2525.154 180.00 0.90326 0.44
    11 7 2 o 352.835 288.929 180.00 0.90147 0.08
    4 8 6 o 143.511 125.783 180.00 0.90136 0.04
    14 0 4 o 403.224 401.819 0.00 0.90116 0.05
    10 6 5 o 1415.545 1425.223 0.00 0.90114 0.34
    12 5 4 o 2481.219 2347.334 180.00 0.90061 0.61
    11 6 4 o 47.815 44.665 180.00 0.90061 0.01
    1 1 10 o 90.501 82.610 0.00 0.90015 0.02
    8 9 0 o 2899.141 2632.639 0.00 0.90010 0.35
    10 8 0 o 76.603 116.938 180.00 0.89924 0.01
    2 10 3 o 997.249 1343.673 180.00 0.89921 0.24
    15 0 2 o 1464.356 1906.008 0.00 0.89853 0.18
    2 0 10 o 1865.558 2443.238 0.00 0.89840 0.23
    4 10 2 o 606.133 804.541 180.00 0.89828 0.14
    7 7 6 o 24.368 34.078 180.00 0.89822 0.01
    8 8 4 o 6.716 9.997 180.00 0.89762 0.00
    13 2 5 o 1261.215 1221.142 0.00 0.89714 0.30
    14 1 4 o 887.449 857.474 180.00 0.89714 0.22
    12 4 5 o 60.524 61.311 0.00 0.89696 0.02
    10 5 6 o 424.475 536.319 180.00 0.89667 0.11
    12 2 6 o 447.164 595.208 0.00 0.89651 0.11
    14 3 3 o 71.837 65.652 180.00 0.89598 0.02
    9 8 3 o 987.316 892.767 0.00 0.89594 0.25
    6 5 8 o 1.770 1.119 0.00 0.89576 0.00
    15 2 1 o 326.446 289.710 180.00 0.89575 0.08
    8 9 1 o 97.381 86.277 180.00 0.89569 0.03
    11 1 7 o 621.874 728.536 0.00 0.89525 0.16
    3 9 5 o 1655.827 2033.018 0.00 0.89518 0.43
    4 4 9 o 127.204 157.811 0.00 0.89514 0.03
    10 8 1 o 281.646 423.580 0.00 0.89484 0.08
    15 1 2 o 2.871 4.389 180.00 0.89454 0.00
    2 1 10 o 404.070 517.477 0.00 0.89442 0.10
    5 10 1 o 1536.599 1890.150 0.00 0.89430 0.39
    9 2 8 o 345.341 397.058 180.00 0.89371 0.09
    7 6 7 o 2010.377 2968.723 0.00 0.89299 0.55
    11 4 6 o 97.269 223.708 0.00 0.89255 0.03
    7 1 9 o -28.096 205.263 0.00 0.89207 0.00
    0 2 10 o 2043.188 1971.305 180.00 0.89014 0.25
    4 6 8 o 311.805 298.185 180.00 0.89011 0.08
    14 4 2 o 2683.503 2565.197 0.00 0.89009 0.67
    3 10 3 o 249.044 279.169 0.00 0.88975 0.06
    7 9 3 o 1.398 1.793 180.00 0.88926 0.00
    9 6 6 o 2.897 3.135 0.00 0.88913 0.00
    3 0 10 o 3872.545 3890.211 180.00 0.88896 0.49
    13 4 4 o 183.260 185.470 0.00 0.88891 0.06
    10 7 4 o 468.906 477.072 180.00 0.88889 0.11
    1 2 10 o 146.048 889.047 180.00 0.88829 0.06
    1 5 9 o 7.706 27.154 180.00 0.88798 0.00
    12 6 3 o 265.649 455.792 180.00 0.88760 0.07
    5 7 7 o 0.714 1.185 0.00 0.88705 0.00
    7 8 5 o 4309.951 5116.985 180.00 0.88686 1.14
    9 7 5 o 106.857 72.625 0.00 0.88570 0.03
    14 2 4 o 937.827 789.674 180.00 0.88540 0.25
    6 3 9 o 0.482 0.228 180.00 0.88514 0.00
    3 1 10 o 24.489 21.903 180.00 0.88510 0.01
    5 8 6 o 516.039 278.502 180.00 0.88442 0.13
    13 5 3 o 1915.894 1452.766 180.00 0.88394 0.48
    11 2 7 o 237.174 155.946 180.00 0.88358 0.06
    6 9 4 o 214.182 135.516 0.00 0.88351 0.06
    15 2 2 o 155.953 82.215 180.00 0.88290 0.04
    8 9 2 o 3110.694 1544.017 180.00 0.88285 0.77
    2 2 10 o 1168.506 581.354 180.00 0.88278 0.29
    2 5 9 o 557.059 291.151 180.00 0.88248 0.15
    4 9 5 o 104.211 78.682 180.00 0.88220 0.03
    10 8 2 o 105.138 110.196 0.00 0.88203 0.03
    5 10 2 o 636.554 807.721 180.00 0.88151 0.17
    7 2 9 o 186.895 317.002 180.00 0.88052 0.06
    11 7 3 o 510.070 688.909 0.00 0.87996 0.14
    8 4 8 o 508.751 460.713 180.00 0.87881 0.14
    5 4 9 o 123.743 67.291 180.00 0.87855 0.03
    6 10 0 o 1652.935 940.623 0.00 0.87829 0.22
    13 3 5 o 1356.223 1380.812 0.00 0.87782 0.35
    12 3 6 o 1911.040 1954.446 0.00 0.87723 0.52
    4 10 3 o 691.427 734.601 0.00 0.87699 0.18
    0 10 4 o 368.345 413.852 180.00 0.87678 0.05
    9 5 7 o 1.125 1.081 0.00 0.87652 0.00
    15 3 1 o 420.854 403.342 180.00 0.87651 0.11
    4 0 10 o 1299.277 1017.984 180.00 0.87624 0.17
    10 4 7 o 251.233 194.478 0.00 0.87620 0.07
    12 7 0 o 1772.526 1371.686 180.00 0.87589 0.24
    13 6 1 o 1110.592 886.570 180.00 0.87569 0.29
    0 8 7 o 144.744 110.142 0.00 0.87553 0.02
    1 10 4 o 1554.757 945.320 180.00 0.87501 0.41
    9 3 8 o 561.215 497.354 0.00 0.87460 0.15
    10 0 8 o 85.824 102.333 180.00 0.87429 0.01
    6 10 1 o 2041.400 2447.692 180.00 0.87419 0.56
    3 2 10 o 20.018 17.092 180.00 0.87382 0.01
    5 6 8 o 102.865 92.910 0.00 0.87378 0.03
    1 8 7 o 713.134 627.412 180.00 0.87376 0.20
    3 5 9 o 2201.548 1743.543 0.00 0.87353 0.58
    15 1 3 o 1457.362 1146.483 180.00 0.87351 0.39
    14 5 0 o 330.410 504.966 180.00 0.87269 0.05
    4 1 10 o 2552.683 3250.327 0.00 0.87254 0.70
    7 5 8 o 10.272 2.973 180.00 0.87203 0.00
    12 7 1 o 15.318 4.468 180.00 0.87183 0.00
    8 7 6 o 3.694 0.274 0.00 0.87078 0.00
    10 1 8 o 977.959 361.583 180.00 0.87062 0.26
    2 10 4 o 9.282 11.417 180.00 0.86974 0.00
    1 3 10 o 1130.967 1308.196 180.00 0.86952 0.32
    14 4 3 o 1328.883 1446.691 0.00 0.86937 0.36
    14 5 1 o 746.937 905.366 0.00 0.86868 0.22
    2 8 7 o 1467.907 1668.947 180.00 0.86851 0.40
    1 7 8 o 1140.187 1296.000 0.00 0.86821 0.32
    6 7 7 o 20.784 19.392 180.00 0.86742 0.01
    14 3 4 o 274.263 406.707 0.00 0.86681 0.08
    9 8 4 o 10.427 15.352 180.00 0.86677 0.00
    13 0 6 o 202.411 203.807 180.00 0.86640 0.03
    5 9 5 o 1692.153 1517.881 180.00 0.86630 0.47
    8 6 7 o 73.849 58.668 180.00 0.86602 0.02
    8 1 9 o 1859.186 1829.758 0.00 0.86518 0.52
    11 3 7 o 2047.275 1928.113 0.00 0.86510 0.57
    9 9 1 o 272.322 248.385 180.00 0.86504 0.08
    6 8 6 o 31.176 27.690 0.00 0.86496 0.01
    15 3 2 o 114.289 95.617 180.00 0.86446 0.03
    2 3 10 o 2989.647 2447.573 180.00 0.86435 0.84
    1 9 6 o 1423.932 1343.691 180.00 0.86402 0.40
    13 6 2 o 0.316 0.599 0.00 0.86367 0.00
    12 5 5 o 86.542 80.127 0.00 0.86307 0.03
    2 7 8 o 653.540 609.631 180.00 0.86307 0.19
    11 6 5 o 1821.345 1702.350 0.00 0.86306 0.50
    13 1 6 o 899.903 813.395 0.00 0.86283 0.25
    15 2 3 o 910.445 835.351 180.00 0.86266 0.26
    8 9 3 o 221.666 205.420 180.00 0.86261 0.06
    6 10 2 o 1422.227 1288.156 180.00 0.86224 0.41
    7 3 9 o 557.488 507.720 0.00 0.86223 0.16
    10 8 3 o 88.882 99.746 180.00 0.86185 0.03
    4 2 10 o 814.969 961.366 180.00 0.86173 0.23
    4 5 9 o 608.840 752.214 0.00 0.86145 0.17
    5 10 3 o 3208.585 3991.010 0.00 0.86137 0.93
    3 10 4 o 656.480 840.481 180.00 0.86117 0.19
    7 9 4 o -0.009 0.000 180.00 0.86072 0.00
    5 0 10 o 255.362 263.848 0.00 0.86065 0.04
    8 8 5 o 107.343 104.043 0.00 0.86043 0.03
    14 1 5 o 437.951 396.034 0.00 0.86001 0.13
    3 8 7 o 4425.393 3987.525 180.00 0.85998 1.29
    12 7 2 o 3234.936 2910.011 0.00 0.85997 0.95
    10 2 8 o 910.161 822.546 0.00 0.85987 0.26
    6 4 9 o 934.800 953.850 0.00 0.85946 0.27
    16 0 0 o 752.670 772.001 180.00 0.85944 0.06
    12 6 4 o 126.744 133.064 180.00 0.85922 0.03
    11 5 6 o 357.043 381.422 180.00 0.85913 0.11
    2 9 6 o 736.032 802.625 0.00 0.85895 0.21
    1 11 1 o 3117.240 3485.423 180.00 0.85886 0.89
    2 11 0 o 53.646 49.984 180.00 0.85769 0.02
    11 8 1 o 2645.225 2590.600 0.00 0.85752 0.77
    5 1 10 o 97.755 144.285 180.00 0.85715 0.03
    14 5 2 o 157.640 402.340 180.00 0.85694 0.05
    16 1 0 o 29.776 79.424 180.00 0.85595 0.00
    3 3 10 o 340.880 1008.223 0.00 0.85594 0.12
    13 5 4 o 35.631 92.426 180.00 0.85589 0.01
    10 6 6 o 224.500 562.886 0.00 0.85579 0.08
    6 6 8 o 719.925 988.370 0.00 0.85500 0.23
    3 7 8 o 0.825 0.865 180.00 0.85469 0.00
    8 2 9 o 12.009 11.921 180.00 0.85463 0.00
    12 1 7 o 0.268 0.267 180.00 0.85457 0.00
    2 11 1 o 3507.714 3280.185 180.00 0.85387 1.03
    9 9 2 o 93.952 118.458 180.00 0.85345 0.03
    13 4 5 o 2053.155 1779.996 0.00 0.85275 0.63
    10 7 5 o 243.405 213.800 180.00 0.85273 0.07
    13 2 6 o 1490.219 1445.496 180.00 0.85237 0.45
    11 7 4 o 1016.826 1011.482 0.00 0.85228 0.30
    12 4 6 o 982.538 998.282 180.00 0.85221 0.30
    16 1 1 o 775.021 798.413 180.00 0.85216 0.23
    7 10 1 o 77.978 81.414 0.00 0.85210 0.03
    15 4 1 o 846.788 677.104 0.00 0.85155 0.25
    3 9 6 o 509.787 154.791 0.00 0.85069 0.15
    0 6 9 o 2058.706 2098.352 180.00 0.84985 0.31
    9 4 8 o 1.240 1.441 0.00 0.84980 0.00
    15 0 4 o 35.025 37.518 180.00 0.84979 0.01
    14 2 5 o 50.549 55.082 180.00 0.84965 0.02
    4 10 4 o 1433.306 1561.805 0.00 0.84959 0.43
    4 8 7 o 258.385 358.830 180.00 0.84844 0.08
    1 6 9 o 1863.377 2090.313 0.00 0.84823 0.59
    6 9 5 o 199.550 219.133 180.00 0.84798 0.06
    1 11 2 o 0.209 0.161 180.00 0.84751 0.00
    5 2 10 o 419.153 380.678 0.00 0.84689 0.13
    8 5 8 o 249.565 237.218 180.00 0.84686 0.08
    0 4 10 o 186.707 207.007 0.00 0.84674 0.03
    5 5 9 o 41.108 47.012 0.00 0.84663 0.01
    15 1 4 o 245.504 265.350 0.00 0.84642 0.08
    11 8 2 o 1.024 1.046 0.00 0.84623 0.00
    7 7 7 o 1455.793 1272.827 0.00 0.84582 0.45
    3 11 1 o 327.893 282.332 180.00 0.84576 0.10
    16 2 0 o 9413.572 8049.766 180.00 0.84573 1.44
    15 3 3 o 448.807 375.340 180.00 0.84544 0.14
    1 4 10 o 199.707 164.483 0.00 0.84514 0.06
    13 6 3 o 2475.191 1808.441 180.00 0.84470 0.76
    4 3 10 o 981.027 699.307 180.00 0.84456 0.30
    10 5 7 o 102.537 71.095 180.00 0.84453 0.03
    12 2 7 o 2998.177 2195.659 180.00 0.84440 0.91
    16 0 2 o 6932.668 5051.290 0.00 0.84438 1.08
    7 8 6 o 160.320 223.122 0.00 0.84354 0.05
    2 6 9 o 188.713 261.168 0.00 0.84343 0.06
    4 7 8 o 438.118 603.166 0.00 0.84337 0.14
    6 10 3 o 1063.625 1459.171 0.00 0.84336 0.34
    10 3 8 o 21.929 25.223 180.00 0.84281 0.01
    2 11 2 o 2512.176 2916.250 0.00 0.84272 0.82
    6 0 10 o 23.768 29.836 180.00 0.84269 0.01
    14 4 4 o 6.269 7.683 180.00 0.84265 0.00
    9 7 6 o 6.081 12.059 180.00 0.84254 0.01
    16 2 1 o 8.604 32.219 0.00 0.84207 0.01
    0 10 5 o 478.761 1270.055 0.00 0.84203 0.09
    12 7 3 o 21.368 31.636 0.00 0.84124 0.01
    11 4 7 o 9.033 10.954 180.00 0.84108 0.00
    16 1 2 o 928.451 1099.541 180.00 0.84107 0.30
    7 10 2 o 28.090 32.021 0.00 0.84101 0.01
    15 4 2 o 249.154 280.511 180.00 0.84049 0.08
    1 10 5 o 877.469 980.886 0.00 0.84045 0.30
    2 4 10 o 1209.047 1318.840 0.00 0.84039 0.40
    4 9 6 o 187.589 181.919 180.00 0.83952 0.06
    6 1 10 o 1575.893 1366.457 0.00 0.83940 0.51
    11 0 8 o 65.981 52.538 0.00 0.83939 0.02
    7 4 9 o 2710.342 2659.703 180.00 0.83844 0.89
    14 5 3 o 178.614 178.141 180.00 0.83840 0.06
    4 11 0 o 851.988 879.636 0.00 0.83834 0.14
    9 6 7 o 202.656 231.119 0.00 0.83822 0.07
    8 3 9 o 15.368 21.793 0.00 0.83787 0.00
    10 9 0 o 1186.258 1758.876 180.00 0.83780 0.19
    9 1 9 o 1963.981 2785.548 180.00 0.83746 0.69
    15 2 4 o 671.091 658.136 180.00 0.83654 0.22
    8 9 4 o 1447.470 1387.279 0.00 0.83649 0.47
    11 1 8 o 117.676 108.961 180.00 0.83613 0.04
    10 8 4 o 62.602 54.851 0.00 0.83580 0.02
    2 10 5 o 252.142 217.954 0.00 0.83578 0.08
    13 3 6 o 2365.905 2018.141 0.00 0.83574 0.77
    3 6 9 o 5024.064 4208.208 0.00 0.83561 1.68
    5 10 4 o 621.464 565.821 0.00 0.83536 0.22
    9 9 3 o 5784.750 5991.026 180.00 0.83513 1.97
    3 11 2 o 311.884 377.872 180.00 0.83492 0.11
    14 6 0 o 102.895 131.774 180.00 0.83487 0.02
    4 11 1 o 60.704 80.711 180.00 0.83478 0.02
    7 6 8 o 424.976 495.114 180.00 0.83429 0.14
    5 8 7 o 873.301 1008.379 180.00 0.83427 0.31
    10 9 1 o 211.676 237.594 0.00 0.83424 0.07
    14 3 5 o 169.999 124.213 180.00 0.83318 0.05
    9 8 5 o 127.974 96.846 180.00 0.83315 0.05
    3 4 10 o 95.002 263.683 180.00 0.83265 0.04
    8 10 0 o 19.290 25.016 180.00 0.83205 0.01
    16 2 2 o 46.067 34.878 0.00 0.83137 0.01
    14 6 1 o 2037.643 1493.750 180.00 0.83135 0.69
    13 7 1 o 30.542 18.237 180.00 0.83107 0.01
    5 3 10 o 16.710 0.153 180.00 0.83058 0.01
    6 2 10 o 141.860 140.134 0.00 0.82976 0.05
    1 11 3 o 2077.626 1749.201 180.00 0.82956 0.72
    6 5 9 o 27.059 23.017 180.00 0.82951 0.01
    16 3 0 o 1119.643 932.010 0.00 0.82949 0.20
    5 7 8 o 454.035 376.499 180.00 0.82944 0.18
    8 10 1 o 1.111 0.320 180.00 0.82857 0.00
    11 8 3 o 205.815 157.409 180.00 0.82836 0.07
    12 3 7 o 674.174 526.066 180.00 0.82823 0.23
    3 10 5 o 3140.919 2447.273 0.00 0.82817 1.12
    9 2 9 o 1131.581 887.787 180.00 0.82788 0.39
    7 9 5 o 6111.132 4648.115 180.00 0.82777 2.13
    11 2 8 o 656.951 635.908 0.00 0.82660 0.24
    12 6 5 o 325.136 330.205 180.00 0.82643 0.11
    16 3 1 o 570.506 536.171 180.00 0.82603 0.21
    5 9 6 o 1185.066 1004.223 0.00 0.82578 0.43
_pd_meas_2theta_range_min     5.0011
_pd_meas_2theta_range_max     139.9931
_pd_meas_2theta_range_inc     0.013
_pd_meas_number_of_points     10385
_pd_meas_scan_method     step
_pd_meas_special_details
;
;
_refine_special_details
;
;
_reflns_number_total     1099
_refine_ls_matrix_type     full
_refine_ls_goodness_of_fit_all     1.90
_refine_ls_restrained_S_all     ?
_refine_ls_restrained_S_obs     ?
_refine_ls_number_parameters     44
_refine_ls_number_restraints     0
_refine_ls_number_constraints     ?
_refine_ls_hydrogen_treatment     ?
_refine_ls_weighting_scheme     ?
_refine_ls_weighting_details     ?
_refine_ls_shift/su_max     0.04
_refine_ls_shift/su_mean     0.01
_refine_ls_extinction_method     ?
_refine_ls_extinction_coef     ?
loop_
    _atom_type_symbol
    _atom_type_number_in_cell
    _atom_type_scat_Cromer_Mann_a1
    _atom_type_scat_Cromer_Mann_a2
    _atom_type_scat_Cromer_Mann_a3
    _atom_type_scat_Cromer_Mann_a4
    _atom_type_scat_Cromer_Mann_b1
    _atom_type_scat_Cromer_Mann_b2
    _atom_type_scat_Cromer_Mann_b3
    _atom_type_scat_Cromer_Mann_b4
    _atom_type_scat_Cromer_Mann_c
    _atom_type_scat_dispersion_real
    _atom_type_scat_dispersion_imag
    _atom_type_scat_source
    Ca 8.0 8.62660 10.4421 7.38730 0.65990 1.58990 85.7484 1.02110 178.437
                                                                         1.37510
                                                                           0.000
                                                                           0.000
                                                      International_Tables_Vol_C
    Cl 16.0 11.4604 0.01040 7.19640 1.16620 6.25560 18.5194 1.64550 47.7784
                                                                         -9.5574
                                                                           0.000
                                                                           0.000
                                                      International_Tables_Vol_C
    O 64.0 3.04850 13.2771 2.28680 5.70110 1.54630 0.32390 0.86700 32.9089
                                                                         0.25080
                                                                           0.000
                                                                           0.000
                                                      International_Tables_Vol_C
_computing_data_collection
;
<i>X'Pert Data Collector</i> (PANalytical, 2011)
;
_computing_cell_refinement
;
GSAS (Larson & Von Dreele, 2000)
;
_computing_data_reduction
;
<i>X'Pert HighScore Plus</i> (PANalytical, 2011)
;
_computing_structure_solution
;
SHELXS97 (Sheldrick, 2008) and CRYSTALS (Betteridge <i>et al.</i>,
2003)
;
_computing_structure_refinement
;
GSAS (Larson & Von Dreele, 2000)
;
_computing_molecular_graphics
;
ATOMS (Dowty, 2000)
;
_computing_publication_material
;
GSAS (Larson & Von Dreele, 2000)
;
_pd_calibration_special_details
;
;
_pd_phase_name     "Calcium perchlorate anhydrate"
_pd_prep_cool_rate     ?
_pd_prep_pressure     ?
_pd_prep_temperature     295
_pd_proc_2theta_range_min     5.0011
_pd_proc_2theta_range_max     139.9931
_pd_proc_2theta_range_inc     0.013
loop_
    _pd_proc_ls_weight
    _pd_proc_intensity_bkg_calc
    _pd_calc_intensity_total
    _pd_meas_counts_total
    0.0 -28733160.00000 . 2964.0
    0.0 -28391032.00000 . 2881.0
    0.0 -28052580.00000 . 2894.0
    0.0 -27717752.00000 . 2985.0
    0.0 -27386526.00000 . 2729.0
    0.0 -27058894.00000 . 2717.0
    0.0 -26734738.00000 . 2750.0
    0.0 -26414146.00000 . 2618.0
    0.0 -26096982.00000 . 2511.0
    0.0 -25783260.00000 . 2480.0
    0.0 -25472950.00000 . 2506.0
    0.0 -25165986.00000 . 2368.0
    0.0 -24862340.00000 . 2389.0
    0.0 -24562026.00000 . 2284.0
    0.0 -24264976.00000 . 2201.0
    0.0 -23971182.00000 . 2224.0
    0.0 -23680582.00000 . 2132.0
    0.0 -23393118.00000 . 2117.0
    0.0 -23108852.00000 . 2126.0
    0.0 -22827692.00000 . 2112.0
    0.0 -22549622.00000 . 2062.0
    0.0 -22274596.00000 . 2047.0
    0.0 -22002576.00000 . 1967.0
    0.0 -21733584.00000 . 1977.0
    0.0 -21467528.00000 . 2019.0
    0.0 -21204448.00000 . 1972.0
    0.0 -20944252.00000 . 1974.0
    0.0 -20686922.00000 . 1962.0
    0.0 -20432486.00000 . 1876.0
    0.0 -20180838.00000 . 1902.0
    0.0 -19931998.00000 . 1834.0
    0.0 -19685920.00000 . 1811.0
    0.0 -19442574.00000 . 1745.0
    0.0 -19201978.00000 . 1788.0
    0.0 -18964038.00000 . 1805.0
    0.0 -18728772.00000 . 1765.0
    0.0 -18496124.00000 . 1702.0
    0.0 -18266080.00000 . 1720.0
    0.0 -18038646.00000 . 1737.0
    0.0 -17813742.00000 . 1734.0
    0.0 -17591384.00000 . 1667.0
    0.0 -17371524.00000 . 1664.0
    0.0 -17154136.00000 . 1686.0
    0.0 -16939228.00000 . 1680.0
    0.0 -16726722.00000 . 1647.0
    0.0 -16516654.00000 . 1714.0
    0.0 -16308935.00000 . 1758.0
    0.0 -16103576.00000 . 1699.0
    0.0 -15900563.00000 . 1663.0
    0.0 -15699853.00000 . 1663.0
    0.0 -15501443.00000 . 1678.0
    0.0 -15305281.00000 . 1638.0
    0.0 -15111360.00000 . 1607.0
    0.0 -14919670.00000 . 1643.0
    0.0 -14730163.00000 . 1633.0
    0.0 -14542843.00000 . 1584.0
    0.0 -14357657.00000 . 1577.0
    0.0 -14174599.00000 . 1576.0
    0.0 -13993663.00000 . 1600.0
    0.0 -13814799.00000 . 1629.0
    0.0 -13638013.00000 . 1566.0
    0.0 -13463250.00000 . 1547.0
    0.0 -13290520.00000 . 1560.0
    0.0 -13119791.00000 . 1585.0
    0.0 -12951037.00000 . 1637.0
    0.0 -12784259.00000 . 1608.0
    0.0 -12619395.00000 . 1566.0
    0.0 -12456459.00000 . 1583.0
    0.0 -12295438.00000 . 1558.0
    0.0 -12136277.00000 . 1546.0
    0.0 -11978987.00000 . 1515.0
    0.0 -11823532.00000 . 1613.0
    0.0 -11669896.00000 . 1589.0
    0.0 -11518077.00000 . 1516.0
    0.0 -11368023.00000 . 1538.0
    0.0 -11219753.00000 . 1574.0
    0.0 -11073204.00000 . 1547.0
    0.0 -10928390.00000 . 1583.0
    0.0 -10785305.00000 . 1544.0
    0.0 -10643893.00000 . 1524.0
    0.0 -10504167.00000 . 1507.0
    0.0 -10366092.00000 . 1553.0
    0.0 -10229645.00000 . 1595.0
    0.0 -10094839.00000 . 1585.0
    0.0 -9961627.00000 . 1563.0
    0.0 -9830008.00000 . 1593.0
    0.0 -9699947.00000 . 1565.0
    0.0 -9571443.00000 . 1593.0
    0.0 -9444488.00000 . 1584.0
    0.0 -9319045.00000 . 1553.0
    0.0 -9195114.00000 . 1598.0
    0.0 -9072659.00000 . 1556.0
    0.0 -8951681.00000 . 1547.0
    0.0 -8832162.00000 . 1517.0
    0.0 -8714077.00000 . 1544.0
    0.0 -8597433.00000 . 1521.0
    0.0 -8482185.00000 . 1584.0
    0.0 -8368326.00000 . 1593.0
    0.0 -8255862.00000 . 1628.0
    0.0 -8144753.50000 . 1518.0
    0.0 -8035004.00000 . 1643.0
    0.0 -7926576.00000 . 1568.0
    0.0 -7819476.00000 . 1536.0
    0.0 -7713687.50000 . 1519.0
    0.0 -7609180.00000 . 1520.0
    0.0 -7505963.00000 . 1562.0
    0.0 -7404002.50000 . 1570.0
    0.0 -7303286.50000 . 1616.0
    0.0 -7203828.00000 . 1589.0
    0.0 -7105574.00000 . 1531.0
    0.0 -7008539.00000 . 1551.0
    0.0 -6912690.00000 . 1565.0
    0.0 -6818025.50000 . 1590.0
    0.0 -6724542.00000 . 1582.0
    0.0 -6632208.00000 . 1547.0
    0.0 -6541021.50000 . 1555.0
    0.0 -6450961.00000 . 1612.0
    0.0 -6362020.50000 . 1547.0
    0.0 -6274199.00000 . 1556.0
    0.0 -6187458.00000 . 1523.0
    0.0 -6101808.50000 . 1528.0
    0.0 -6017217.00000 . 1602.0
    0.0 -5933692.50000 . 1580.0
    0.0 -5851218.50000 . 1606.0
    0.0 -5769769.50000 . 1571.0
    0.0 -5689351.50000 . 1557.0
    0.0 -5609935.00000 . 1635.0
    0.0 -5531525.00000 . 1532.0
    0.0 -5454109.00000 . 1561.0
    0.0 -5377663.00000 . 1564.0
    0.0 -5302194.00000 . 1583.0
    0.0 -5227668.50000 . 1568.0
    0.0 -5154092.00000 . 1603.0
    0.0 -5081452.50000 . 1618.0
    0.0 -5009731.50000 . 1590.0
    0.0 -4938933.50000 . 1580.0
    0.0 -4869029.50000 . 1563.0
    0.0 -4800017.00000 . 1586.0
    0.0 -4731893.50000 . 1578.0
    0.0 -4664633.50000 . 1572.0
    0.0 -4598249.00000 . 1571.0
    0.0 -4532705.00000 . 1591.0
    0.0 -4468006.00000 . 1589.0
    0.0 -4404143.00000 . 1588.0
    0.0 -4341100.50000 . 1587.0
    0.0 -4278877.00000 . 1604.0
    0.0 -4217451.50000 . 1579.0
    0.0 -4156820.50000 . 1576.0
    0.0 -4096981.00000 . 1624.0
    0.0 -4037914.00000 . 1608.0
    0.0 -3979621.50000 . 1594.0
    0.0 -3922082.00000 . 1626.0
    0.0 -3865291.00000 . 1631.0
    0.0 -3809249.00000 . 1599.0
    0.0 -3753932.50000 . 1546.0
    0.0 -3699344.75000 . 1585.0
    0.0 -3645468.50000 . 1671.0
    0.0 -3592300.00000 . 1619.0
    0.0 -3539836.75000 . 1540.0
    0.0 -3488056.25000 . 1511.0
    0.0 -3436963.75000 . 1512.0
    0.0 -3386541.00000 . 1548.0
    0.0 -3336788.00000 . 1595.0
    0.0 -3287696.00000 . 1590.0
    0.0 -3239251.00000 . 1555.0
    0.0 -3191451.50000 . 1586.0
    0.0 -3144285.50000 . 1596.0
    0.0 -3097745.00000 . 1612.0
    0.0 -3051832.25000 . 1614.0
    0.0 -3006527.75000 . 1630.0
    0.0 -2961832.25000 . 1611.0
    0.0 -2917733.25000 . 1608.0
    0.0 -2874222.75000 . 1684.0
    0.0 -2831302.00000 . 1624.0
    0.0 -2788954.75000 . 1599.0
    0.0 -2747182.00000 . 1629.0
    0.0 -2705968.75000 . 1620.0
    0.0 -2665312.75000 . 1630.0
    0.0 -2625208.75000 . 1659.0
    0.0 -2585644.00000 . 1691.0
    0.0 -2546621.25000 . 1670.0
    0.0 -2508125.75000 . 1639.0
    0.0 -2470153.75000 . 1641.0
    0.0 -2432703.00000 . 1636.0
    0.0 -2395759.00000 . 1701.0
    0.0 -2359324.00000 . 1675.0
    0.0 -2323383.75000 . 1642.0
    0.0 -2287937.25000 . 1620.0
    0.0 -2252979.00000 . 1679.0
    0.0 -2218500.25000 . 1616.0
    0.0 -2184498.00000 . 1676.0
    0.0 -2150962.00000 . 1678.0
    0.0 -2117889.00000 . 1685.0
    0.0 -2085277.75000 . 1632.0
    0.0 -2053113.25000 . 1650.0
    0.0 -2021397.37500 . 1669.0
    0.0 -1990120.75000 . 1680.0
    0.0 -1959279.25000 . 1642.0
    0.0 -1928870.00000 . 1616.0
    0.0 -1898882.37500 . 1709.0
    0.0 -1869316.50000 . 1698.0
    0.0 -1840161.87500 . 1726.0
    0.0 -1811416.75000 . 1622.0
    0.0 -1783076.87500 . 1600.0
    0.0 -1755134.12500 . 1686.0
    0.0 -1727586.25000 . 1655.0
    0.0 -1700424.50000 . 1719.0
    0.0 -1673646.25000 . 1746.0
    0.0 -1647250.87500 . 1639.0
    0.0 -1621226.25000 . 1627.0
    0.0 -1595572.37500 . 1657.0
    0.0 -1570282.00000 . 1666.0
    0.0 -1545351.75000 . 1631.0
    0.0 -1520778.00000 . 1653.0
    0.0 -1496555.50000 . 1683.0
    0.0 -1472680.12500 . 1677.0
    0.0 -1449144.37500 . 1673.0
    0.0 -1425946.12500 . 1645.0
    0.0 -1403084.12500 . 1631.0
    0.0 -1380547.50000 . 1670.0
    0.0 -1358339.00000 . 1716.0
    0.0 -1336449.37500 . 1686.0
    0.0 -1314876.50000 . 1725.0
    0.0 -1293616.75000 . 1690.0
    0.0 -1272664.37500 . 1765.0
    0.0 -1252017.87500 . 1690.0
    0.0 -1231670.62500 . 1692.0
    0.0 -1211619.37500 . 1675.0
    0.0 -1191862.25000 . 1694.0
    0.0 -1172393.00000 . 1635.0
    0.0 -1153211.37500 . 1727.0
    0.0 -1134307.75000 . 1770.0
    0.0 -1115682.50000 . 1749.0
    0.0 -1097333.75000 . 1729.0
    0.0 -1079253.50000 . 1668.0
    0.0 -1061441.12500 . 1721.0
    0.0 -1043891.18750 . 1755.0
    0.0 -1026600.93750 . 1697.0
    0.0 -1009567.68750 . 1664.0
    0.0 -992787.93750 . 1657.0
    0.0 -976260.31250 . 1718.0
    0.0 -959975.50000 . 1729.0
    0.0 -943934.75000 . 1744.0
    0.0 -928134.62500 . 1736.0
    0.0 -912570.68750 . 1691.0
    0.0 -897240.87500 . 1729.0
    0.0 -882141.00000 . 1777.0
    0.0 -867268.12500 . 1758.0
    0.0 -852621.00000 . 1762.0
    0.0 -838193.31250 . 1737.0
    0.0 -823986.87500 . 1738.0
    0.0 -809994.00000 . 1760.0
    0.0 -796212.68750 . 1744.0
    0.0 -782642.75000 . 1761.0
    0.0 -769278.25000 . 1727.0
    0.0 -756118.62500 . 1680.0
    0.0 -743159.68750 . 1700.0
    0.0 -730398.93750 . 1730.0
    0.0 -717835.81250 . 1768.0
    0.0 -705463.81250 . 1784.0
    0.0 -693283.37500 . 1767.0
    0.0 -681289.56250 . 1776.0
    0.0 -669481.50000 . 1768.0
    0.0 -657856.62500 . 1705.0
    0.0 -646411.31250 . 1751.0
    0.0 -635144.25000 . 1789.0
    0.0 -624052.12500 . 1757.0
    0.0 -613132.25000 . 1778.0
    0.0 -602384.93750 . 1781.0
    0.0 -591803.50000 . 1724.0
    0.0 -581389.37500 . 1741.0
    0.0 -571137.43750 . 1820.0
    0.0 -561046.93750 . 1818.0
    0.0 -551115.56250 . 1760.0
    0.0 -541340.68750 . 1767.0
    0.0 -531721.12500 . 1786.0
    0.0 -522252.87500 . 1734.0
    0.0 -512935.00000 . 1740.0
    0.0 -503765.53125 . 1719.0
    0.0 -494741.28125 . 1772.0
    0.0 -485861.90625 . 1791.0
    0.0 -477123.65625 . 1817.0
    0.0 -468525.12500 . 1843.0
    0.0 -460065.15625 . 1767.0
    0.0 -451740.62500 . 1763.0
    0.0 -443551.03125 . 1790.0
    0.0 -435492.31250 . 1753.0
    0.0 -427563.81250 . 1744.0
    0.0 -419764.25000 . 1809.0
    0.0 -412090.46875 . 1829.0
    0.0 -404542.03125 . 1679.0
    0.0 -397115.65625 . 1733.0
    0.0 -389810.65625 . 1809.0
    0.0 -382624.96875 . 1839.0
    0.0 -375557.00000 . 1782.0
    0.0 -368605.53125 . 1839.0
    0.0 -361767.31250 . 1828.0
    0.0 -355041.65625 . 1767.0
    0.0 -348427.56250 . 1790.0
    0.0 -341921.87500 . 1813.0
    0.0 -335524.78125 . 1823.0
    0.0 -329232.78125 . 1792.0
    0.0 -323045.62500 . 1827.0
    0.0 -316962.59375 . 1803.0
    0.0 -310979.78125 . 1764.0
    0.0 -305097.62500 . 1800.0
    0.0 -299313.37500 . 1812.0
    0.0 -293625.96875 . 1703.0
    0.0 -288035.18750 . 1817.0
    0.0 -282537.68750 . 1852.0
    0.0 -277133.46875 . 1811.0
    0.0 -271820.15625 . 1830.0
    0.0 -266597.09375 . 1835.0
    0.0 -261463.29688 . 1807.0
    0.0 -256416.20313 . 1775.0
    0.0 -251455.64063 . 1882.0
    0.0 -246579.15625 . 1876.0
    0.0 -241786.21875 . 1767.0
    0.0 -237075.84375 . 1843.0
    0.0 -232445.87500 . 1887.0
    0.0 -227896.67188 . 1896.0
    0.0 -223425.00000 . 1883.0
    0.0 -219030.76563 . 1719.0
    0.0 -214712.95313 . 1807.0
    0.0 -210469.73438 . 1822.0
    0.0 -206300.68750 . 1877.0
    0.0 -202204.15625 . 1888.0
    0.0 -198178.96875 . 1846.0
    0.0 -194224.62500 . 1874.0
    0.0 -190339.43750 . 1840.0
    0.0 -186522.89063 . 1824.0
    0.0 -182773.23438 . 1799.0
    0.0 -179089.71875 . 1766.0
    0.0 -175471.57813 . 1755.0
    0.0 -171917.34375 . 1791.0
    0.0 -168426.53125 . 1839.0
    0.0 -164997.62500 . 1881.0
    0.0 -161629.82813 . 1892.0
    0.0 -158322.92188 . 1905.0
    0.0 -155074.57813 . 1889.0
    0.0 -151884.92188 . 1845.0
    0.0 -148752.37500 . 1845.0
    0.0 -145676.51563 . 1778.0
    0.0 -142656.31250 . 1800.0
    0.0 -139690.70313 . 1853.0
    0.0 -136779.17188 . 1839.0
    0.0 -133920.29688 . 1888.0
    0.0 -131113.67188 . 1869.0
    0.0 -128358.66406 . 1801.0
    0.0 -125653.84375 . 1839.0
    0.0 -122998.87500 . 1897.0
    0.0 -120392.53906 . 1859.0
    0.0 -117834.32813 . 1828.0
    0.0 -115323.56250 . 1854.0
    0.0 -112859.13281 . 1900.0
    0.0 -110440.68750 . 1927.0
    0.0 -108067.10156 . 1888.0
    0.0 -105737.74219 . 1871.0
    0.0 -103452.37500 . 1871.0
    0.0 -101209.47656 . 1836.0
    0.0 -99008.86719 . 1859.0
    0.0 -96849.57813 . 1906.0
    0.0 -94731.11719 . 1880.0
    0.0 -92652.84375 . 1866.0
    0.0 -90613.85156 . 1906.0
    0.0 -88613.98438 . 1889.0
    0.0 -86651.85938 . 1832.0
    0.0 -84727.25781 . 1800.0
    0.0 -82839.64063 . 1842.0
    0.0 -80988.21875 . 1854.0
    0.0 -79172.53125 . 1875.0
    0.0 -77391.71094 . 1909.0
    0.0 -75645.37500 . 1891.0
    0.0 -73933.03906 . 1825.0
    0.0 -72253.78906 . 1793.0
    0.0 -70607.58594 . 1844.0
    0.0 -68993.32813 . 1889.0
    0.0 -67410.65625 . 1827.0
    0.0 -65859.16406 . 1844.0
    0.0 -64338.17578 . 1927.0
    0.0 -62847.28906 . 1866.0
    0.0 -61385.75391 . 1842.0
    0.0 -59953.24609 . 1892.0
    0.0 -58549.40625 . 1890.0
    0.0 -57173.37891 . 1897.0
    0.0 -55825.01172 . 1882.0
    0.0 -54503.53125 . 1911.0
    0.0 -53208.60938 . 1885.0
    0.0 -51939.86719 . 1820.0
    0.0 -50696.74219 . 1822.0
    0.0 -49478.83984 . 1842.0
    0.0 -48285.59766 . 1911.0
    0.0 -47116.67969 . 1928.0
    0.0 -45971.79688 . 1854.0
    0.0 -44850.22266 . 1758.0
    0.0 -43751.76953 . 1826.0
    0.0 -42675.81250 . 1954.0
    0.0 -41622.10156 . 1918.0
    0.0 -40590.30859 . 1857.0
    0.0 -39579.86328 . 1843.0
    0.0 -38590.58203 . 1834.0
    0.0 -37621.85547 . 1929.0
    0.0 -36673.38672 . 1899.0
    0.0 -35744.93359 . 1884.0
    0.0 -34835.98438 . 1837.0
    0.0 -33946.29688 . 1941.0
    0.0 -33075.43359 . 1807.0
    0.0 -32223.05469 . 1899.0
    0.0 -31388.81445 . 1794.0
    0.0 -30572.40039 . 1858.0
    0.0 -29773.63281 . 1872.0
    0.0 -28991.97266 . 1907.0
    0.0 -28227.13672 . 1872.0
    0.0 -27478.80664 . 1919.0
    0.0 -26746.75586 . 1786.0
    0.0 -26030.66406 . 1824.0
    0.0 -25330.19922 . 1821.0
    0.0 -24645.05273 . 1820.0
    0.0 -23974.91992 . 1848.0
    0.0 -23319.58594 . 1893.0
    0.0 -22678.82617 . 1827.0
    0.0 -22052.22070 . 1808.0
    0.0 -21439.52344 . 1893.0
    0.0 -20840.48633 . 1867.0
    0.0 -20254.87305 . 1811.0
    0.0 -19682.43945 . 1869.0
    0.0 -19122.95313 . 1831.0
    0.0 -18576.03711 . 1838.0
    0.0 -18041.51758 . 1809.0
    0.0 -17519.17578 . 1810.0
    0.0 -17008.80273 . 1803.0
    0.0 -16510.12109 . 1904.0
    0.0 -16022.85059 . 1869.0
    0.0 -15546.81836 . 1830.0
    0.0 -15081.80957 . 1830.0
    0.0 -14627.66211 . 1784.0
    0.0 -14184.10547 . 1873.0
    0.0 -13750.85840 . 1952.0
    0.0 -13327.78125 . 1859.0
    0.0 -12914.67285 . 1820.0
    0.0 -12511.36035 . 1827.0
    0.0 -12117.61133 . 1797.0
    0.0 -11733.20996 . 1750.0
    0.0 -11357.99414 . 1794.0
    0.0 -10991.77734 . 1825.0
    0.0 -10634.42383 . 1810.0
    0.0 -10285.68750 . 1823.0
    0.0 -9945.37305 . 1825.0
    0.0 -9613.35156 . 1816.0
    0.0 -9289.44238 . 1852.0
    0.0 -8973.49609 . 1872.0
    0.0 -8665.33008 . 1864.0
    0.0 -8364.75586 . 1872.0
    0.0 -8071.64551 . 1823.0
    0.0 -7785.84375 . 1782.0
    0.0 -7507.22314 . 1806.0
    0.0 -7235.58252 . 1852.0
    0.0 -6970.77881 . 1831.0
    0.0 -6712.66797 . 1756.0
    0.0 -6461.12402 . 1765.0
    0.0 -6216.02393 . 1774.0
    0.0 -5977.22363 . 1782.0
    0.0 -5744.52539 . 1825.0
    0.0 -5517.85889 . 1796.0
    0.0 -5297.06348 . 1749.0
    0.0 -5082.04443 . 1784.0
    0.0 -4872.66895 . 1819.0
    0.0 -4668.76709 . 1844.0
    0.0 -4470.26465 . 1790.0
    0.0 -4277.02832 . 1769.0
    0.0 -4088.96655 . 1783.0
    0.0 -3905.94189 . 1765.0
    0.0 -3727.82080 . 1731.0
    0.0 -3554.51685 . 1766.0
    0.0 -3385.91821 . 1787.0
    0.0 -3221.92432 . 1813.0
    0.0 -3062.43872 . 1813.0
    0.0 -2907.33032 . 1777.0
    0.0 -2756.51685 . 1748.0
    0.0 -2609.90210 . 1748.0
    0.0 -2467.39502 . 1798.0
    0.0 -2328.90039 . 1780.0
    0.0 -2194.29590 . 1784.0
    0.0 -2063.52051 . 1737.0
    0.0 -1936.47412 . 1807.0
    0.0 -1813.07935 . 1807.0
    0.0 -1693.24719 . 1767.0
    0.0 -1576.87964 . 1709.0
    0.0 -1463.90393 . 1773.0
    0.0 -1354.23755 . 1727.0
    0.0 -1247.82385 . 1696.0
    0.0 -1144.55750 . 1699.0
    0.0 -1044.36292 . 1752.0
    0.0 -947.16925 . 1697.0
    0.0 -852.90845 . 1774.0
    0.0 -761.51312 . 1729.0
    0.0 -672.90863 . 1673.0
    0.0 -587.01636 . 1734.0
    0.0 -503.78168 . 1757.0
    0.0 -423.13306 . 1690.0
    0.0 -345.01761 . 1764.0
    0.0 -269.36063 . 1791.0
    0.0 -196.09012 . 1786.0
    0.0 -125.15874 . 1736.0
    0.0 -56.50760 . 1696.0
    0.0 9.92258 . 1737.0
    0.0 74.18422 . 1727.0
    0.0 136.34663 . 1793.0
    0.0 196.46104 . 1663.0
    0.0 254.57454 . 1649.0
    0.0 310.73904 . 1744.0
    0.0 365.00626 . 1773.0
    0.0 417.43405 . 1679.0
    0.0 468.06430 . 1582.0
    0.0 516.94867 . 1654.0
    0.0 564.12701 . 1721.0
    0.0 609.64777 . 1666.0
    0.0 653.56433 . 1672.0
    0.0 695.91644 . 1654.0
    0.0 736.74390 . 1736.0
    0.0 776.08575 . 1727.0
    0.0 813.99139 . 1676.0
    0.0 850.49750 . 1694.0
    0.0 885.64301 . 1616.0
    0.0 919.46619 . 1665.0
    0.0 952.00012 . 1677.0
    0.0 983.28809 . 1605.0
    0.0 1013.36603 . 1654.0
    0.0 1042.26746 . 1694.0
    0.0 1070.02539 . 1689.0
    0.0 1096.67224 . 1655.0
    0.0 1122.24280 . 1659.0
    0.0 1146.76941 . 1648.0
    0.0 1170.28198 . 1641.0
    0.0 1192.81165 . 1600.0
    0.0 1214.38391 . 1633.0
    0.0 1235.03442 . 1644.0
    0.0 1254.79004 . 1617.0
    0.0 1273.67590 . 1599.0
    0.0 1291.72070 . 1633.0
    0.0 1308.94885 . 1651.0
    0.0 1325.38647 . 1633.0
    0.0 1341.06177 . 1652.0
    0.0 1355.99609 . 1630.0
    0.0 1370.21472 . 1649.0
    0.0 1383.73816 . 1569.0
    0.0 1396.59180 . 1571.0
    0.0 1408.79871 . 1609.0
    0.0 1420.37805 . 1591.0
    0.0 1431.35168 . 1589.0
    0.0 1441.73975 . 1676.0
    0.0 1451.56140 . 1684.0
    0.0 1460.83899 . 1620.0
    0.0 1469.58948 . 1585.0
    0.0 1477.83093 . 1576.0
    0.0 1485.58167 . 1581.0
    0.0 1492.85913 . 1582.0
    0.0 1499.68103 . 1589.0
    0.0 1506.06348 . 1577.0
    0.0 1512.02246 . 1601.0
    0.0 1517.57312 . 1622.0
    0.0 1522.73145 . 1559.0
    0.0 1527.51270 . 1545.0
    0.0 1531.93054 . 1634.0
    0.0 1535.99963 . 1644.0
    0.0 1539.73267 . 1600.0
    0.0 1543.14368 . 1576.0
    0.0 1546.24548 . 1546.0
    0.0 1549.05078 . 1578.0
    0.0 1551.57129 . 1578.0
    0.0 1553.81873 . 1576.0
    0.0 1555.80518 . 1562.0
    0.0 1557.54126 . 1557.0
    0.0 1559.03833 . 1581.0
    0.0 1560.30652 . 1568.0
    0.0 1561.35583 . 1530.0
    0.0 1562.19641 . 1587.0
    0.000635 1562.83777 1562.83777 1576.0
    0.000660 1563.28931 1563.28931 1516.0
    0.000673 1563.55981 1563.55981 1485.0
    0.000673 1563.65808 1563.65808 1485.0
    0.000632 1563.59265 1563.59265 1583.0
    0.000625 1563.37170 1563.37170 1599.0
    0.000638 1563.00305 1563.00305 1567.0
    0.000654 1562.49426 1562.49426 1529.0
    0.000663 1561.85315 1561.85315 1508.0
    0.000625 1561.08679 1561.08679 1601.0
    0.000613 1560.20166 1560.20166 1631.0
    0.000612 1559.20471 1570.52295 1633.0
    0.000617 1558.10266 1570.61963 1620.0
    0.000627 1556.90173 1570.81714 1594.0
    0.000649 1555.60767 1571.16809 1540.0
    0.000675 1554.22656 1571.73987 1481.0
    0.000645 1552.76404 1572.61890 1551.0
    0.000608 1551.22546 1573.92004 1646.0
    0.000582 1549.61609 1575.79834 1718.0
    0.000558 1547.94104 1578.46997 1793.0
    0.000577 1546.20508 1582.24280 1733.0
    0.000587 1544.41284 1587.57556 1704.0
    0.000550 1542.56897 1595.25146 1817.0
    0.000501 1540.67798 1607.17639 1995.0
    0.000450 1538.74377 1630.22302 2223.0
    0.000370 1536.77026 1690.47595 2706.0
    0.0003113 1534.76147 1868.03625 3212.0
    0.0002782 1532.72119 2336.92480 3594.0
    0.0002554 1530.65308 3320.84961 3915.0
    0.0001970 1528.56055 4859.98682 5076.0
    0.0001826 1526.44641 6507.54443 5476.0
    0.0001544 1524.31396 7351.47119 6478.0
    0.0001351 1522.16650 6750.62451 7404.0
    0.0001408 1520.00684 5172.06250 7104.0
    0.0002203 1517.83740 3557.33813 4539.0
    0.000412 1515.66101 2458.06201 2430.0
    0.000574 1513.48022 1905.25269 1742.0
    0.000631 1511.29712 1685.65051 1585.0
    0.000639 1509.11487 1607.94080 1565.0
    0.000659 1506.93457 1576.84351 1517.0
    0.000670 1504.75867 1559.58154 1492.0
    0.000658 1502.58887 1547.30273 1520.0
    0.000677 1500.42749 1537.64673 1477.0
    0.000659 1498.27625 1529.72803 1517.0
    0.000684 1496.13660 1523.05261 1461.0
    0.000688 1494.01001 1517.29675 1453.0
    0.000678 1491.89819 1512.23792 1474.0
    0.000694 1489.80237 1507.71741 1440.0
    0.000666 1487.72424 1503.62146 1502.0
    0.000661 1485.66455 1499.86487 1514.0
    0.000675 1483.62463 1496.38452 1482.0
    0.000698 1481.60559 1481.60559 1433.0
    0.000675 1479.60828 1479.60828 1482.0
    0.000666 1477.63403 1477.63403 1501.0
    0.000664 1475.68347 1475.68347 1505.0
    0.000688 1473.75732 1473.75732 1454.0
    0.000694 1471.85632 1471.85632 1440.0
    0.000680 1469.98108 1469.98108 1470.0
    0.000688 1468.13269 1468.13269 1453.0
    0.000685 1466.31140 1466.31140 1460.0
    0.000696 1464.51746 1464.51746 1436.0
    0.000681 1462.75171 1462.75171 1469.0
    0.000678 1461.01440 1461.01440 1475.0
    0.000702 1459.30603 1459.30603 1424.0
    0.000695 1457.62695 1457.62695 1439.0
    0.000695 1455.97693 1455.97693 1438.0
    0.000680 1454.35669 1454.35669 1470.0
    0.000669 1452.76624 1452.76624 1495.0
    0.000692 1451.20569 1451.20569 1446.0
    0.000694 1449.67529 1449.67529 1440.0
    0.000686 1448.17493 1448.17493 1457.0
    0.000687 1446.70471 1446.70471 1456.0
    0.000679 1445.26453 1445.26453 1472.0
    0.000692 1443.85474 1443.85474 1446.0
    0.000693 1442.47485 1442.47485 1444.0
    0.000690 1441.12476 1441.12476 1450.0
    0.000699 1439.80457 1439.80457 1431.0
    0.000708 1438.51404 1438.51404 1413.0
    0.000706 1437.25305 1437.25305 1416.0
    0.000698 1436.02136 1436.02136 1432.0
    0.000692 1434.81860 1434.81860 1445.0
    0.000690 1433.64478 1433.64478 1449.0
    0.000697 1432.49951 1432.49951 1435.0
    0.000693 1431.38269 1431.38269 1443.0
    0.000692 1430.29370 1430.29370 1445.0
    0.000703 1429.23230 1429.23230 1423.0
    0.000715 1428.19836 1428.19836 1398.0
    0.000700 1427.19116 1427.19116 1428.0
    0.000692 1426.21094 1426.21094 1446.0
    0.000719 1425.25684 1425.25684 1390.0
    0.000710 1424.32837 1424.32837 1409.0
    0.000723 1423.42554 1423.42554 1384.0
    0.000724 1422.54773 1422.54773 1382.0
    0.000710 1421.69458 1421.69458 1409.0
    0.000719 1420.86560 1420.86560 1391.0
    0.000737 1420.06042 1420.06042 1356.0
    0.000724 1419.27856 1419.27856 1381.0
    0.000706 1418.51953 1418.51953 1416.0
    0.000716 1417.78308 1417.78308 1396.0
    0.000705 1417.06848 1417.06848 1419.0
    0.000688 1416.37537 1416.37537 1454.0
    0.000702 1415.70337 1415.70337 1425.0
    0.000697 1415.05188 1415.05188 1434.0
    0.000704 1414.42053 1414.42053 1420.0
    0.000717 1413.80884 1413.80884 1395.0
    0.000707 1413.21631 1413.21631 1414.0
    0.000689 1412.64221 1412.64221 1452.0
    0.000700 1412.08655 1412.08655 1428.0
    0.000729 1411.54871 1411.54871 1371.0
    0.000690 1411.02808 1411.02808 1450.0
    0.000716 1410.52417 1410.52417 1397.0
    0.000739 1410.03662 1410.03662 1354.0
    0.000701 1409.56482 1409.56482 1426.0
    0.000718 1409.10864 1409.10864 1393.0
    0.000708 1408.66724 1408.66724 1412.0
    0.000714 1408.24036 1408.24036 1400.0
    0.000700 1407.82751 1407.82751 1429.0
    0.000775 1407.42834 1407.42834 1291.0
    0.000717 1407.04224 1407.04224 1394.0
    0.000712 1406.66882 1406.66882 1405.0
    0.000723 1406.30762 1406.30762 1384.0
    0.000733 1405.95837 1405.95837 1365.0
    0.000680 1405.62036 1405.62036 1470.0
    0.000680 1405.29346 1405.29346 1470.0
    0.000713 1404.97717 1404.97717 1402.0
    0.000737 1404.67114 1404.67114 1357.0
    0.000772 1404.37488 1404.37488 1295.0
    0.000720 1404.08801 1404.08801 1388.0
    0.000734 1403.81006 1403.81006 1362.0
    0.000703 1403.54089 1403.54089 1422.0
    0.000704 1403.28003 1403.28003 1420.0
    0.000719 1403.02710 1403.02710 1390.0
    0.000687 1402.78162 1402.78162 1456.0
    0.000726 1402.54346 1402.54346 1378.0
    0.000736 1402.31226 1402.31226 1359.0
    0.000722 1402.08752 1402.08752 1386.0
    0.000720 1401.86914 1401.86914 1388.0
    0.000702 1401.65662 1401.65662 1425.0
    0.000723 1401.44995 1401.44995 1384.0
    0.000780 1401.24854 1401.24854 1282.0
    0.000743 1401.05212 1401.05212 1345.0
    0.000725 1400.86060 1400.86060 1380.0
    0.000744 1400.67371 1400.67371 1344.0
    0.000758 1400.49097 1400.49097 1319.0
    0.000713 1400.31238 1400.31238 1403.0
    0.000727 1400.13757 1400.13757 1376.0
    0.000707 1399.96643 1399.96643 1415.0
    0.000693 1399.79858 1399.79858 1442.0
    0.000727 1399.63379 1399.63379 1376.0
    0.000731 1399.47205 1399.47205 1368.0
    0.000716 1399.31311 1399.31311 1397.0
    0.000719 1399.15674 1399.15674 1391.0
    0.000693 1399.00269 1399.00269 1444.0
    0.000729 1398.85095 1398.85095 1372.0
    0.000734 1398.70142 1398.70142 1362.0
    0.000736 1398.55383 1398.55383 1358.0
    0.000726 1398.40784 1398.40784 1377.0
    0.000717 1398.26367 1398.26367 1394.0
    0.000697 1398.12109 1398.12109 1434.0
    0.000715 1397.97986 1397.97986 1399.0
    0.000709 1397.84021 1397.84021 1410.0
    0.000727 1397.70166 1397.70166 1376.0
    0.000728 1397.56433 1397.56433 1374.0
    0.000716 1397.42810 1397.42810 1396.0
    0.000732 1397.29285 1397.29285 1366.0
    0.000735 1397.15881 1397.15881 1361.0
    0.000733 1397.02551 1397.02551 1364.0
    0.000727 1396.89319 1396.89319 1375.0
    0.000728 1396.76172 1396.76172 1373.0
    0.000734 1396.63110 1396.63110 1362.0
    0.000712 1396.50134 1396.50134 1404.0
    0.000713 1396.37231 1396.37231 1403.0
    0.000716 1396.24414 1397.48035 1397.0
    0.000710 1396.11682 1397.48804 1408.0
    0.000718 1395.99036 1397.52002 1393.0
    0.000735 1395.86475 1397.58167 1360.0
    0.000722 1395.73999 1397.68042 1386.0
    0.000718 1395.61621 1397.82654 1393.0
    0.000743 1395.49341 1398.03345 1345.0
    0.000737 1395.37158 1398.32007 1357.0
    0.000729 1395.25085 1398.71338 1371.0
    0.000720 1395.13135 1399.25269 1389.0
    0.000709 1395.01306 1399.99976 1411.0
    0.000717 1394.89600 1401.07629 1394.0
    0.000715 1394.78040 1402.85388 1398.0
    0.000691 1394.66614 1406.78491 1448.0
    0.000657 1394.55359 1417.99695 1522.0
    0.000650 1394.44275 1450.00220 1538.0
    0.000644 1394.33362 1526.01990 1552.0
    0.000606 1394.22632 1663.77258 1651.0
    0.000569 1394.12122 1841.67810 1757.0
    0.000543 1394.01819 1979.31152 1842.0
    0.000519 1393.91736 1980.52161 1925.0
    0.000561 1393.81909 1844.25452 1783.0
    0.000623 1393.72327 1665.99536 1604.0
    0.000657 1393.63025 1527.06787 1521.0
    0.000692 1393.54004 1449.91895 1445.0
    0.000701 1393.45288 1417.20166 1427.0
    0.000714 1393.36890 1405.59216 1401.0
    0.000730 1393.28821 1401.40369 1370.0
    0.000724 1393.21094 1399.41492 1382.0
    0.000732 1393.13757 1398.14063 1367.0
    0.000712 1393.06787 1397.20142 1404.0
    0.000706 1393.00220 1396.47424 1417.0
    0.000720 1392.94092 1395.89697 1388.0
    0.000716 1392.88403 1395.43018 1397.0
    0.000720 1392.83167 1395.04688 1388.0
    0.000686 1392.78418 1394.72864 1457.0
    0.000714 1392.74170 1394.46191 1400.0
    0.000740 1392.70435 1394.23682 1351.0
    0.000735 1392.67249 1394.04614 1361.0
    0.000741 1392.64612 1392.64612 1349.0
    0.000722 1392.62561 1392.62561 1385.0
    0.000716 1392.61121 1392.61121 1396.0
    0.000734 1392.60303 1392.60303 1363.0
    0.000700 1392.60132 1392.60132 1428.0
    0.000697 1392.60608 1392.60608 1435.0
    0.000712 1392.61792 1392.61792 1404.0
    0.000711 1392.63696 1392.63696 1406.0
    0.000693 1392.66321 1392.66321 1443.0
    0.000714 1392.69702 1392.69702 1401.0
    0.000713 1392.73889 1392.73889 1403.0
    0.000723 1392.78845 1392.78845 1384.0
    0.000699 1392.84656 1392.84656 1430.0
    0.000737 1392.91296 1392.91296 1357.0
    0.000693 1392.98804 1392.98804 1444.0
    0.000724 1393.07214 1393.07214 1382.0
    0.000742 1393.16553 1393.16553 1348.0
    0.000704 1393.26807 1393.26807 1421.0
    0.000727 1393.38049 1393.38049 1375.0
    0.000714 1393.50269 1393.50269 1401.0
    0.000727 1393.63501 1393.63501 1375.0
    0.000724 1393.77759 1393.77759 1382.0
    0.000742 1393.93079 1393.93079 1347.0
    0.000696 1394.09485 1394.09485 1436.0
    0.000725 1394.26990 1394.26990 1379.0
    0.000691 1394.45618 1394.45618 1447.0
    0.000694 1394.65405 1394.65405 1440.0
    0.000684 1394.86365 1394.86365 1463.0
    0.000707 1395.08521 1395.08521 1415.0
    0.000710 1395.31885 1395.31885 1408.0
    0.000707 1395.56506 1395.56506 1415.0
    0.000727 1395.82385 1395.82385 1376.0
    0.000715 1396.09534 1396.09534 1398.0
    0.000733 1396.38013 1396.42090 1364.0
    0.000731 1396.67810 1396.72314 1368.0
    0.000693 1396.98975 1397.03992 1442.0
    0.000696 1397.31519 1397.37122 1436.0
    0.000717 1397.65442 1397.71753 1395.0
    0.000702 1398.00793 1398.07959 1424.0
    0.000706 1398.37573 1398.45764 1416.0
    0.000695 1398.75830 1398.85291 1439.0
    0.000707 1399.15576 1399.26624 1414.0
    0.000733 1399.56799 1399.69849 1365.0
    0.000727 1399.99573 1400.15222 1376.0
    0.000705 1400.43872 1400.63000 1418.0
    0.000690 1400.89758 1401.13904 1450.0
    0.000677 1401.37219 1401.70325 1477.0
    0.000697 1401.86279 1402.41602 1434.0
    0.000670 1402.36975 1403.57153 1492.0
    0.000695 1402.89282 1405.82166 1438.0
    0.000700 1403.43286 1410.01379 1429.0
    0.000679 1403.98950 1416.27930 1473.0
    0.000689 1404.56323 1422.85999 1452.0
    0.000695 1405.15405 1426.26245 1438.0
    0.000673 1405.76221 1424.26843 1485.0
    0.000668 1406.38794 1418.94458 1497.0
    0.000676 1407.03137 1413.81543 1479.0
    0.000694 1407.69250 1410.73108 1441.0
    0.000712 1408.37183 1409.61853 1404.0
    0.000700 1409.06921 1409.63794 1428.0
    0.000705 1409.78503 1410.12170 1418.0
    0.000704 1410.51929 1410.76343 1421.0
    0.000681 1411.27209 1411.46509 1469.0
    0.000692 1412.04382 1412.20154 1445.0
    0.000707 1412.83423 1412.96570 1415.0
    0.000708 1413.64392 1413.75513 1412.0
    0.000694 1414.47278 1414.56799 1441.0
    0.000676 1415.32104 1415.40344 1480.0
    0.000705 1416.18872 1416.26074 1418.0
    0.000714 1417.07581 1417.13928 1400.0
    0.000690 1417.98279 1418.03918 1449.0
    0.000674 1418.90955 1418.95984 1483.0
    0.000672 1419.85608 1419.90137 1488.0
    0.000684 1420.82288 1420.82288 1462.0
    0.000677 1421.80969 1421.80969 1477.0
    0.000681 1422.81677 1422.81677 1468.0
    0.000689 1423.84424 1423.84424 1451.0
    0.000675 1424.89197 1424.89197 1481.0
    0.000661 1425.96033 1425.96033 1512.0
    0.000673 1427.04944 1427.04944 1485.0
    0.000681 1428.15906 1428.15906 1469.0
    0.000693 1429.28955 1429.28955 1443.0
    0.000693 1430.44067 1430.44067 1444.0
    0.000688 1431.61292 1431.61292 1453.0
    0.000691 1432.80579 1432.80579 1447.0
    0.000691 1434.01990 1434.01990 1447.0
    0.000687 1435.25525 1435.25525 1456.0
    0.000684 1436.51147 1436.51147 1463.0
    0.000672 1437.78894 1437.78894 1489.0
    0.000674 1439.08740 1439.08740 1483.0
    0.000685 1440.40747 1440.40747 1460.0
    0.000672 1441.74866 1441.74866 1488.0
    0.000694 1443.11096 1443.11096 1440.0
    0.000701 1444.49475 1444.49475 1426.0
    0.000693 1445.89990 1445.89990 1444.0
    0.000717 1447.32642 1447.32642 1394.0
    0.000698 1448.77441 1448.77441 1432.0
    0.000672 1450.24329 1450.24329 1489.0
    0.000667 1451.73401 1451.73401 1500.0
    0.000648 1453.24561 1453.24561 1544.0
    0.000683 1454.77905 1454.77905 1464.0
    0.000657 1456.33374 1456.33374 1521.0
    0.000647 1457.90979 1457.90979 1546.0
    0.000669 1459.50708 1459.50708 1495.0
    0.000664 1461.12537 1461.12537 1505.0
    0.000652 1462.76514 1462.76514 1534.0
    0.000658 1464.42615 1464.42615 1519.0
    0.000668 1466.10840 1466.10840 1498.0
    0.000664 1467.81177 1467.81177 1507.0
    0.000692 1469.53601 1469.53601 1445.0
    0.000660 1471.28149 1471.28149 1515.0
    0.000675 1473.04785 1473.04785 1481.0
    0.000675 1474.83508 1474.83508 1482.0
    0.000683 1476.64319 1476.64319 1465.0
    0.000634 1478.47217 1478.47217 1577.0
    0.000663 1480.32190 1480.32190 1509.0
    0.000661 1482.19226 1482.19226 1514.0
    0.000674 1484.08276 1484.08276 1484.0
    0.000661 1485.99414 1485.99414 1512.0
    0.000652 1487.92554 1487.92554 1533.0
    0.000659 1489.87756 1489.87756 1518.0
    0.000641 1491.84961 1491.84961 1559.0
    0.000647 1493.84180 1493.84180 1545.0
    0.000672 1495.85400 1495.85400 1487.0
    0.000669 1497.88574 1497.88574 1495.0
    0.000645 1499.93750 1499.93750 1551.0
    0.000679 1502.00879 1502.00879 1473.0
    0.000648 1504.09937 1504.09937 1544.0
    0.000649 1506.20959 1506.20959 1540.0
    0.000644 1508.33911 1508.33911 1552.0
    0.000625 1510.48767 1510.48767 1601.0
    0.000655 1512.65515 1512.65515 1527.0
    0.000671 1514.84119 1514.84119 1491.0
    0.000652 1517.04614 1517.04614 1534.0
    0.000653 1519.26929 1519.26929 1531.0
    0.000658 1521.51123 1521.51123 1520.0
    0.000646 1523.77136 1523.77136 1549.0
    0.000642 1526.04944 1526.04944 1558.0
    0.000629 1528.34534 1528.34534 1589.0
    0.000640 1530.65869 1530.65869 1562.0
    0.000629 1532.98999 1532.98999 1590.0
    0.000634 1535.33862 1535.33862 1577.0
    0.000650 1537.70435 1537.70435 1538.0
    0.000620 1540.08716 1540.08716 1614.0
    0.000622 1542.48633 1542.48633 1609.0
    0.000627 1544.90247 1544.90247 1596.0
    0.000619 1547.33508 1547.33508 1616.0
    0.000640 1549.78369 1549.78369 1562.0
    0.000640 1552.24854 1552.24854 1562.0
    0.000657 1554.72925 1554.72925 1522.0
    0.000640 1557.22534 1557.22534 1562.0
    0.000615 1559.73718 1559.73718 1625.0
    0.000613 1562.26367 1562.26367 1631.0
    0.000618 1564.80554 1564.80554 1618.0
    0.000633 1567.36194 1567.36194 1581.0
    0.000624 1569.93311 1569.93311 1602.0
    0.000621 1572.51855 1572.51855 1610.0
    0.000629 1575.11816 1575.11816 1591.0
    0.000640 1577.73157 1577.73157 1562.0
    0.000646 1580.35815 1580.35815 1548.0
    0.000639 1582.99866 1582.99866 1565.0
    0.000621 1585.65234 1585.65234 1610.0
    0.000622 1588.31836 1588.31836 1607.0
    0.000641 1590.99756 1590.99756 1560.0
    0.000641 1593.68909 1593.68909 1561.0
    0.000629 1596.39282 1596.39282 1590.0
    0.000619 1599.10852 1599.10852 1616.0
    0.000618 1601.83545 1601.83545 1618.0
    0.000623 1604.57410 1604.57410 1605.0
    0.000609 1607.32397 1607.32397 1641.0
    0.000593 1610.08484 1610.08484 1687.0
    0.000612 1612.85608 1612.85608 1635.0
    0.000639 1615.63745 1615.63745 1564.0
    0.000630 1618.42932 1618.42932 1587.0
    0.000612 1621.23047 1621.23047 1635.0
    0.000602 1624.04175 1624.04175 1660.0
    0.000599 1626.86230 1626.86230 1670.0
    0.000611 1629.69165 1629.69165 1636.0
    0.000624 1632.52991 1632.52991 1602.0
    0.000605 1635.37622 1635.37622 1652.0
    0.000599 1638.23096 1638.23096 1669.0
    0.000598 1641.09375 1641.09375 1673.0
    0.000606 1643.96350 1643.96350 1649.0
    0.000619 1646.84106 1646.84106 1616.0
    0.000600 1649.72571 1649.72571 1666.0
    0.000607 1652.61707 1652.61707 1648.0
    0.000598 1655.51489 1655.51489 1672.0
    0.000597 1658.41833 1658.41833 1676.0
    0.000593 1661.32825 1661.32825 1687.0
    0.000591 1664.24316 1664.24316 1693.0
    0.000593 1667.16382 1667.16382 1686.0
    0.000585 1670.08948 1670.08948 1708.0
    0.000603 1673.01965 1673.01965 1658.0
    0.000581 1675.95447 1675.95447 1720.0
    0.000573 1678.89270 1678.89270 1745.0
    0.000576 1681.83533 1681.83533 1737.0
    0.000598 1684.78125 1684.78125 1673.0
    0.000570 1687.72998 1687.72998 1754.0
    0.000583 1690.68213 1690.68213 1716.0
    0.000589 1693.63672 1693.63672 1698.0
    0.000613 1696.59351 1696.59351 1632.0
    0.000594 1699.55237 1699.55237 1684.0
    0.000572 1702.51233 1702.51233 1749.0
    0.000562 1705.47412 1705.47412 1778.0
    0.000582 1708.43689 1708.43689 1719.0
    0.000599 1711.40039 1711.40039 1670.0
    0.000572 1714.36438 1714.36438 1747.0
    0.000574 1717.32788 1717.32788 1741.0
    0.000583 1720.29175 1720.29175 1714.0
    0.000594 1723.25452 1723.25452 1683.0
    0.000584 1726.21692 1726.21692 1711.0
    0.000590 1729.17834 1729.17834 1694.0
    0.000591 1732.13818 1732.13818 1692.0
    0.000576 1735.09619 1735.09619 1736.0
    0.000579 1738.05176 1738.05176 1728.0
    0.000591 1741.00537 1741.00537 1692.0
    0.000571 1743.95618 1743.95618 1751.0
    0.000563 1746.90381 1746.90381 1777.0
    0.000578 1749.84827 1749.84827 1731.0
    0.000568 1752.78918 1752.78918 1761.0
    0.000584 1755.72607 1755.72607 1711.0
    0.000569 1758.65881 1758.65881 1756.0
    0.000581 1761.58643 1761.58643 1720.0
    0.000579 1764.50977 1764.50977 1726.0
    0.000574 1767.42737 1767.42737 1742.0
    0.000571 1770.33997 1770.33997 1750.0
    0.000552 1773.24658 1773.24658 1810.0
    0.000553 1776.14722 1776.14722 1808.0
    0.000588 1779.04138 1779.04138 1702.0
    0.000568 1781.92847 1781.92847 1762.0
    0.000562 1784.80884 1784.80884 1778.0
    0.000561 1787.68188 1787.68188 1782.0
    0.000562 1790.54724 1790.54724 1779.0
    0.000559 1793.40479 1793.40479 1790.0
    0.000558 1796.25342 1796.25342 1793.0
    0.000576 1799.09399 1799.09399 1737.0
    0.000567 1801.92578 1801.92578 1765.0
    0.000561 1804.74792 1804.74792 1783.0
    0.000547 1807.56104 1807.56104 1828.0
    0.000548 1810.36438 1810.36438 1824.0
    0.000550 1813.15747 1813.15747 1817.0
    0.000552 1815.94031 1815.94031 1810.0
    0.000551 1818.71216 1818.71216 1815.0
    0.000547 1821.47339 1821.47339 1827.0
    0.000558 1824.22290 1824.22290 1791.0
    0.000556 1826.96130 1826.99585 1799.0
    0.000552 1829.68787 1829.72607 1810.0
    0.000530 1832.40222 1832.56128 1886.0
    0.000555 1835.10425 1835.28064 1803.0
    0.000532 1837.79333 1837.98987 1879.0
    0.000546 1840.46936 1840.68982 1830.0
    0.000556 1843.13245 1843.38159 1798.0
    0.000548 1845.78162 1846.06531 1826.0
    0.000562 1848.41711 1848.74292 1779.0
    0.000556 1851.03845 1851.41663 1799.0
    0.000556 1853.64551 1854.08972 1799.0
    0.000562 1856.23804 1856.76746 1780.0
    0.000547 1858.81494 1859.45911 1828.0
    0.000533 1861.37708 1862.19458 1876.0
    0.000527 1863.92334 1865.07397 1899.0
    0.000531 1866.45410 1868.41345 1883.0
    0.000537 1868.96899 1872.97009 1863.0
    0.000536 1871.46741 1880.04089 1866.0
    0.000542 1873.94922 1891.12134 1845.0
    0.000532 1876.41394 1907.00696 1881.0
    0.000516 1878.86182 1926.33667 1938.0
    0.000504 1881.29224 1944.75916 1983.0
    0.000503 1883.70508 1955.16565 1989.0
    0.000514 1886.10022 1950.58057 1945.0
    0.000518 1888.47668 1934.21118 1929.0
    0.000513 1890.83508 1916.74841 1951.0
    0.000531 1893.17493 1905.26892 1885.0
    0.000538 1895.49548 1900.54846 1860.0
    0.000525 1897.79724 1900.05786 1903.0
    0.000525 1900.07959 1901.37183 1905.0
    0.000525 1902.34229 1903.26208 1904.0
    0.000534 1904.58508 1905.30798 1873.0
    0.000526 1906.80750 1907.39758 1900.0
    0.000522 1909.01001 1909.50146 1917.0
    0.000521 1911.19141 1911.60693 1918.0
    0.000518 1913.35242 1913.70825 1931.0
    0.000525 1915.49243 1915.80042 1904.0
    0.000540 1917.61108 1917.88037 1852.0
    0.000542 1919.70825 1919.94556 1844.0
    0.000523 1921.78345 1921.99426 1911.0
    0.000517 1923.83691 1923.99158 1935.0
    0.000522 1925.86841 1926.00720 1917.0
    0.000526 1927.87708 1927.87708 1900.0
    0.000518 1929.86365 1929.86365 1930.0
    0.000507 1931.82727 1931.82727 1972.0
    0.000527 1933.76782 1933.76782 1897.0
    0.000533 1935.68530 1935.68530 1875.0
    0.000506 1937.57910 1937.57910 1975.0
    0.000494 1939.44958 1939.44958 2026.0
    0.000501 1941.29614 1941.29614 1996.0
    0.000514 1943.11877 1943.11877 1946.0
    0.000504 1944.91711 1944.91711 1984.0
    0.000511 1946.69092 1946.69092 1958.0
    0.000520 1948.44031 1948.44031 1923.0
    0.000512 1950.16492 1950.16492 1952.0
    0.000531 1951.86450 1951.86450 1884.0
    0.000523 1953.53918 1953.53918 1913.0
    0.000524 1955.18848 1955.18848 1909.0
    0.000530 1956.81238 1956.81238 1888.0
    0.000489 1958.41028 1958.41028 2046.0
    0.000505 1959.98267 1959.98267 1979.0
    0.000524 1961.52905 1961.52905 1908.0
    0.000514 1963.04907 1963.04907 1945.0
    0.000489 1964.54297 1964.54297 2044.0
    0.000498 1966.01050 1966.01050 2009.0
    0.000501 1967.45117 1967.45117 1998.0
    0.000504 1968.86523 1968.86523 1985.0
    0.000508 1970.25220 1970.25220 1969.0
    0.000524 1971.61206 1971.61206 1909.0
    0.000523 1972.94470 1972.94470 1911.0
    0.000496 1974.25012 1974.25012 2015.0
    0.000510 1975.52795 1978.63782 1959.0
    0.000510 1976.77832 1980.21387 1962.0
    0.000488 1978.00073 1981.81580 2050.0
    0.000494 1979.19507 1983.45569 2023.0
    0.000497 1980.36157 1985.15002 2011.0
    0.000515 1981.50000 1986.92004 1941.0
    0.000506 1982.60962 1988.79382 1976.0
    0.000508 1983.69128 1990.81165 1969.0
    0.000482 1984.74438 1993.02795 2075.0
    0.000507 1985.76880 1995.52161 1974.0
    0.000506 1986.76453 1998.40833 1978.0
    0.000491 1987.73108 2001.86987 2035.0
    0.000491 1988.66907 2006.26343 2038.0
    0.000485 1989.57764 2012.67419 2060.0
    0.000481 1990.45715 2025.44995 2081.0
    0.000478 1991.30737 2060.25024 2090.0
    0.000446 1992.12817 2158.57422 2244.0
    0.000387 1992.91968 2390.18823 2585.0
    0.0003310 1993.68127 2800.97778 3021.0
    0.0003306 1994.41345 3307.60059 3025.0
    0.0003448 1995.11597 3651.55469 2900.0
    0.000351 1995.78857 3571.15771 2851.0
    0.000373 1996.43140 3135.04761 2684.0
    0.000434 1997.04395 2642.06665 2306.0
    0.000474 1997.62671 2294.61108 2110.0
    0.000497 1998.17932 2119.31616 2013.0
    0.000505 1998.70166 2051.39111 1982.0
    0.000495 1999.19385 2028.70911 2020.0
    0.000501 1999.65576 2020.45007 1998.0
    0.000496 2000.08716 2016.32581 2016.0
    0.000497 2000.48828 2013.67041 2012.0
    0.000504 2000.85876 2011.78442 1985.0
    0.000500 2001.19897 2010.39734 2000.0
    0.000488 2001.50842 2009.35547 2048.0
    0.000498 2001.78723 2008.55786 2007.0
    0.000503 2002.03528 2007.93518 1990.0
    0.000489 2002.25281 2007.43872 2044.0
    0.000491 2002.43958 2007.03296 2038.0
    0.000490 2002.59546 2006.69189 2041.0
    0.000496 2002.72058 2006.39624 2015.0
    0.000505 2002.81494 2002.81494 1979.0
    0.000499 2002.87830 2002.87830 2004.0
    0.000504 2002.91077 2002.91077 1984.0
    0.000494 2002.91248 2002.91248 2023.0
    0.000501 2002.88306 2002.88306 1998.0
    0.000506 2002.82275 2002.82275 1977.0
    0.000491 2002.73169 2002.73169 2037.0
    0.000495 2002.60938 2002.60938 2019.0
    0.000510 2002.45618 2002.45618 1960.0
    0.000509 2002.27222 2002.27222 1963.0
    0.000502 2002.05701 2002.05701 1991.0
    0.000507 2001.81079 2001.81079 1971.0
    0.000501 2001.53381 2001.53381 1997.0
    0.000495 2001.22571 2001.22571 2020.0
    0.000503 2000.88672 2000.88672 1987.0
    0.000493 2000.51660 2000.51660 2030.0
    0.000484 2000.11572 2000.11572 2068.0
    0.000503 1999.68384 1999.68384 1988.0
    0.000506 1999.22107 1999.22107 1975.0
    0.000488 1998.72742 1998.72742 2050.0
    0.000490 1998.20264 1998.20264 2039.0
    0.000506 1997.64734 1997.64734 1978.0
    0.000512 1997.06116 1997.06116 1954.0
    0.000506 1996.44409 1996.44409 1976.0
    0.000505 1995.79639 1995.79639 1979.0
    0.000504 1995.11792 1995.11792 1985.0
    0.000498 1994.40869 1994.40869 2007.0
    0.000493 1993.66895 1993.66895 2029.0
    0.000495 1992.89868 1992.89868 2019.0
    0.000493 1992.09766 1992.09766 2029.0
    0.000509 1991.26636 1991.26636 1963.0
    0.000512 1990.40442 1990.40442 1955.0
    0.000502 1989.51221 1989.51221 1994.0
    0.000510 1988.58972 1988.58972 1961.0
    0.000496 1987.63660 1987.63660 2016.0
    0.000502 1986.65356 1986.65356 1991.0
    0.000508 1985.64014 1985.64014 1970.0
    0.000488 1984.59668 1984.59668 2051.0
    0.000516 1983.52344 1983.52344 1939.0
    0.000502 1982.41992 1982.41992 1993.0
    0.000510 1981.28662 1981.28662 1961.0
    0.000503 1980.12354 1982.95740 1987.0
    0.000503 1978.93066 1982.06970 1988.0
    0.000507 1977.70813 1981.20398 1974.0
    0.000512 1976.45593 1980.37268 1955.0
    0.000507 1975.17419 1979.59229 1971.0
    0.000517 1973.86365 1978.88477 1933.0
    0.000499 1972.52307 1978.27869 2005.0
    0.000506 1971.15332 1977.81531 1976.0
    0.000499 1969.75464 1977.55200 2005.0
    0.000489 1968.32666 1977.57227 2044.0
    0.000510 1966.86963 1978.00098 1961.0
    0.000508 1965.38416 1979.05017 1968.0
    0.000506 1963.86938 1981.22815 1978.0
    0.000497 1962.32629 1986.38940 2011.0
    0.000474 1960.75415 2001.89990 2108.0
    0.000471 1959.15381 2051.08618 2121.0
    0.000454 1957.52576 2184.56592 2201.0
    0.000415 1955.86841 2463.16504 2411.0
    0.000372 1954.18359 2881.09326 2690.0
    0.0003287 1952.47009 3282.67261 3042.0
    0.0003146 1950.72900 3403.03760 3179.0
    0.0003186 1948.96082 3139.18457 3139.0
    0.000373 1947.16370 2698.67725 2682.0
    0.000462 1945.34009 2322.86157 2165.0
    0.000500 1943.48767 2103.09106 2002.0
    0.000501 1941.60876 2006.95032 1996.0
    0.000493 1939.70349 1971.93262 2029.0
    0.000506 1937.76990 1958.57788 1977.0
    0.000525 1935.80981 1951.51636 1903.0
    0.000499 1933.82239 1946.39380 2004.0
    0.000513 1931.80872 1942.13538 1950.0
    0.000513 1929.76892 1938.40137 1948.0
    0.000536 1927.70166 1935.02075 1866.0
    0.000520 1925.60913 1931.89124 1922.0
    0.000516 1923.48950 1928.93835 1937.0
    0.000512 1921.34436 1930.87537 1952.0
    0.000524 1919.17395 1928.64453 1907.0
    0.000500 1916.97656 1926.56189 2000.0
    0.000519 1914.75464 1924.62988 1925.0
    0.000513 1912.50598 1922.85657 1951.0
    0.000517 1910.23279 1918.54016 1935.0
    0.000509 1907.93542 1917.41675 1963.0
    0.000527 1905.61169 1916.53284 1896.0
    0.000510 1903.26379 1915.97461 1960.0
    0.000514 1900.89050 1915.86401 1946.0
    0.000502 1898.49292 1916.38086 1992.0
    0.000536 1896.07166 1917.80627 1867.0
    0.000536 1893.62524 1920.68884 1867.0
    0.000502 1891.15540 1926.67529 1991.0
    0.000482 1888.66077 1942.40320 2075.0
    0.000460 1886.14282 1992.02112 2175.0
    0.000430 1883.60205 2140.04468 2328.0
    0.000389 1881.03662 2495.60107 2573.0
    0.0003227 1878.44873 3129.13818 3099.0
    0.0002733 1875.83704 3906.66602 3659.0
    0.0002554 1873.20276 4419.13574 3916.0
    0.0002651 1870.54675 4266.13623 3772.0
    0.0003046 1867.86621 3576.02612 3283.0
    0.000380 1865.16467 2818.22559 2629.0
    0.000469 1862.43945 2294.77905 2133.0
    0.000525 1859.69287 2034.82764 1904.0
    0.000534 1856.92566 1933.94116 1871.0
    0.000541 1854.13501 1898.15808 1849.0
    0.000549 1851.32349 1882.70544 1820.0
    0.000537 1848.48987 1873.08545 1862.0
    0.000530 1845.63538 1865.62268 1886.0
    0.000531 1842.76062 1859.33594 1883.0
    0.000522 1839.86377 1853.82385 1915.0
    0.000525 1836.94714 1848.86060 1905.0
    0.000544 1834.00916 1844.29126 1838.0
    0.000545 1831.05103 1840.01318 1835.0
    0.000550 1828.07410 1835.95386 1817.0
    0.000551 1825.07520 1832.05603 1814.0
    0.000544 1822.05811 1828.28491 1838.0
    0.000541 1819.01953 1824.60754 1849.0
    0.000537 1815.96252 1815.96252 1862.0
    0.000540 1812.88782 1812.88782 1852.0
    0.000542 1809.79199 1809.79199 1844.0
    0.000543 1806.67822 1806.67822 1841.0
    0.000545 1803.54492 1803.54492 1835.0
    0.000549 1800.39355 1800.39355 1820.0
    0.000541 1797.22485 1797.22485 1848.0
    0.000541 1794.03650 1794.03650 1849.0
    0.000557 1790.83142 1790.83142 1795.0
    0.000549 1787.60730 1787.60730 1823.0
    0.000548 1784.36633 1784.36633 1825.0
    0.000560 1781.10889 1781.10889 1786.0
    0.000564 1777.83289 1777.83289 1774.0
    0.000563 1774.54065 1774.54065 1777.0
    0.000553 1771.23096 1771.23096 1807.0
    0.000555 1767.90503 1767.90503 1803.0
    0.000582 1764.56421 1764.56421 1718.0
    0.000580 1761.20447 1761.20447 1725.0
    0.000575 1757.83118 1757.83118 1740.0
    0.000567 1754.43970 1754.43970 1764.0
    0.000569 1751.03369 1751.03369 1759.0
    0.000581 1747.61377 1747.61377 1720.0
    0.000576 1744.17664 1744.17664 1735.0
    0.000559 1740.72546 1740.72546 1790.0
    0.000577 1737.25830 1737.25830 1732.0
    0.000572 1733.77710 1733.77710 1748.0
    0.000571 1730.28259 1730.28259 1750.0
    0.000563 1726.77209 1726.77209 1777.0
    0.000573 1723.24866 1723.24866 1745.0
    0.000582 1719.71021 1719.71021 1718.0
    0.000592 1716.15881 1716.15881 1689.0
    0.000598 1712.59534 1712.59534 1671.0
    0.000580 1709.01624 1709.01624 1724.0
    0.000595 1705.42578 1705.42578 1681.0
    0.000580 1701.82043 1701.82043 1725.0
    0.000584 1698.20361 1698.20361 1711.0
    0.000587 1694.57593 1704.64343 1704.0
    0.000596 1690.93384 1702.10291 1677.0
    0.000589 1687.28052 1699.74072 1697.0
    0.000588 1683.61426 1697.60242 1702.0
    0.000570 1679.93689 1695.74963 1755.0
    0.000582 1676.24927 1694.26416 1717.0
    0.000587 1672.54858 1693.25684 1703.0
    0.000591 1668.83789 1692.88330 1691.0
    0.000597 1665.11523 1693.36450 1676.0
    0.000593 1661.38245 1695.02283 1687.0
    0.000609 1657.64001 1698.35144 1643.0
    0.000561 1653.88586 1704.24255 1781.0
    0.000555 1650.12268 1715.06641 1803.0
    0.000497 1646.34827 1740.11609 2012.0
    0.000455 1642.56482 1815.10986 2196.0
    0.000426 1638.77380 2044.67981 2349.0
    0.0003414 1634.97009 2630.66113 2929.0
    0.0002675 1631.15979 3757.40894 3739.0
    0.0002148 1627.33838 5279.56445 4655.0
    0.0001730 1623.50916 6491.13379 5782.0
    0.0001611 1619.67310 6497.66016 6208.0
    0.0001963 1615.82654 5289.86182 5095.0
    0.0003102 1611.97290 3758.73120 3224.0
    0.000504 1608.10999 2615.90405 1983.0
    0.000594 1604.24011 2015.55420 1683.0
    0.000613 1600.36365 1774.80750 1630.0
    0.000601 1596.47803 1690.87585 1664.0
    0.000616 1592.58643 1657.80920 1623.0
    0.000623 1588.68689 1639.20752 1605.0
    0.000627 1584.78064 1625.61023 1595.0
    0.000639 1580.86914 1614.59827 1564.0
    0.000622 1576.94946 1605.26636 1607.0
    0.000627 1573.02490 1597.12488 1596.0
    0.000624 1569.09277 1589.84375 1603.0
    0.000640 1565.15564 1583.20569 1562.0
    0.000649 1561.21423 1577.05579 1541.0
    0.000656 1557.26477 1571.27661 1524.0
    0.000621 1553.31213 1565.79297 1611.0
    0.000646 1549.35229 1560.53833 1547.0
    0.000647 1545.38818 1545.38818 1545.0
    0.000646 1541.42151 1541.42151 1549.0
    0.000647 1537.44788 1537.44788 1546.0
    0.000666 1533.47083 1533.47083 1502.0
    0.000666 1529.48877 1529.48877 1501.0
    0.000663 1525.50293 1525.50293 1509.0
    0.000651 1521.51453 1521.51453 1536.0
    0.000664 1517.52087 1519.35657 1506.0
    0.000655 1513.52478 1515.55994 1527.0
    0.000647 1509.52405 1511.79297 1545.0
    0.000662 1505.52112 1508.06616 1510.0
    0.000668 1501.51685 1509.11353 1497.0
    0.000674 1497.50696 1506.00085 1484.0
    0.000657 1493.49695 1503.05884 1522.0
    0.000676 1489.48218 1500.33032 1480.0
    0.000720 1485.46619 1497.88269 1388.0
    0.000720 1481.45007 1495.80737 1389.0
    0.000707 1477.42957 1494.23376 1415.0
    0.000704 1473.40881 1493.37585 1420.0
    0.000700 1469.38513 1493.69446 1429.0
    0.000663 1465.36072 1496.72937 1509.0
    0.000637 1461.33618 1508.23645 1569.0
    0.000630 1457.30933 1545.71045 1587.0
    0.000590 1453.28235 1645.14832 1696.0
    0.000535 1449.25366 1846.13440 1870.0
    0.000488 1445.22522 2140.83862 2050.0
    0.000420 1441.19763 2438.32910 2383.0
    0.000356 1437.16785 2637.81885 2808.0
    0.0003336 1433.13953 2820.13208 2998.0
    0.0003169 1429.11011 3194.79956 3156.0
    0.0002729 1425.08154 3729.44360 3665.0
    0.0002391 1421.05530 4026.15967 4182.0
    0.0002478 1417.02673 3710.15015 4035.0
    0.0003198 1413.00134 2966.40186 3127.0
    0.000472 1408.97449 2239.62329 2119.0
    0.000622 1404.94995 1772.53113 1607.0
    0.000681 1400.92883 1552.78772 1469.0
    0.000690 1396.90649 1469.36511 1450.0
    0.000690 1392.88684 1438.17444 1450.0
    0.000708 1388.86816 1422.68811 1413.0
    0.000704 1384.85156 1411.92126 1420.0
    0.000733 1380.83850 1403.13196 1364.0
    0.000734 1376.82581 1395.51465 1362.0
    0.000745 1372.81689 1388.71045 1343.0
    0.000744 1368.80896 1382.48938 1344.0
    0.000752 1364.80505 1376.70496 1330.0
    0.000749 1360.80286 1371.24817 1336.0
    0.000780 1356.80469 1364.34106 1282.0
    0.000782 1352.81042 1359.49487 1278.0
    0.000769 1348.81702 1354.78540 1301.0
    0.000786 1344.82910 1350.19031 1273.0
    0.000756 1340.84265 1340.84265 1323.0
    0.000743 1336.86230 1336.86230 1346.0
    0.000743 1332.88501 1332.88501 1345.0
    0.000736 1328.91077 1328.91077 1359.0
    0.000776 1324.94153 1324.94153 1288.0
    0.000765 1320.97546 1320.97546 1308.0
    0.000769 1317.01514 1317.01514 1300.0
    0.000760 1313.05920 1313.05920 1315.0
    0.000769 1309.10681 1309.10681 1301.0
    0.000784 1305.16052 1305.16052 1276.0
    0.000798 1301.21777 1301.21777 1253.0
    0.000766 1297.28125 1297.28125 1305.0
    0.000766 1293.34998 1293.34998 1306.0
    0.000756 1289.42297 1289.42297 1322.0
    0.000791 1285.50244 1285.50244 1264.0
    0.000776 1281.58643 1281.58643 1289.0
    0.000779 1277.67737 1277.67737 1284.0
    0.000797 1273.77466 1273.77466 1255.0
    0.000816 1269.87537 1269.87537 1226.0
    0.000799 1265.98474 1265.98474 1251.0
    0.000805 1262.09790 1271.33850 1243.0
    0.000775 1258.21973 1268.45850 1290.0
    0.000782 1254.34729 1265.75439 1279.0
    0.000776 1250.48035 1263.26697 1288.0
    0.000810 1246.62134 1261.05127 1235.0
    0.000796 1242.76782 1259.17749 1256.0
    0.000766 1238.92236 1257.74402 1305.0
    0.000782 1235.08411 1256.88525 1278.0
    0.000812 1231.25171 1256.79199 1231.0
    0.000801 1227.42761 1257.74060 1248.0
    0.000758 1223.60999 1260.15076 1320.0
    0.000789 1219.80066 1264.72046 1267.0
    0.000783 1215.99976 1273.08838 1277.0
    0.000738 1212.20398 1297.90735 1355.0
    0.000706 1208.41846 1350.60254 1417.0
    0.000559 1204.63855 1514.99622 1788.0
    0.000436 1200.86890 1961.85718 2294.0
    0.0003110 1197.10645 2895.31665 3215.0
    0.0002242 1193.35156 4288.70410 4461.0
    0.0001732 1189.60583 5595.92822 5773.0
    0.0001538 1185.86743 5922.38721 6504.0
    0.0001790 1182.13867 4983.06543 5588.0
    0.0002834 1178.41858 3527.04956 3528.0
    0.000513 1174.70581 2337.98804 1950.0
    0.000693 1171.00293 1675.43738 1442.0
    0.000740 1167.30811 1404.85657 1352.0
    0.000749 1163.62317 1326.80444 1335.0
    0.000672 1159.94727 1346.86328 1487.0
    0.000536 1156.27954 1496.09387 1867.0
    0.000430 1152.62195 1901.50659 2323.0
    0.0003202 1148.97253 2674.15381 3123.0
    0.0002534 1145.33398 3681.16431 3947.0
    0.0002163 1141.70508 4415.15039 4624.0
    0.0002143 1138.08374 4303.89746 4666.0
    0.0002757 1134.47412 3438.71289 3627.0
    0.000446 1130.87231 2436.51807 2244.0
    0.000670 1127.28223 1728.66492 1492.0
    0.000782 1123.70142 1372.75488 1279.0
    0.000804 1120.12964 1233.82190 1244.0
    0.000853 1116.56897 1184.47998 1172.0
    0.000880 1113.01746 1154.28479 1137.0
    0.000837 1109.47693 1141.72900 1195.0
    0.000835 1105.94678 1132.09851 1197.0
    0.000861 1102.42615 1124.07092 1161.0
    0.000888 1098.91675 1117.11890 1126.0
    0.000929 1095.41675 1110.92871 1076.0
    0.000951 1091.92847 1105.30164 1051.0
    0.000968 1088.45068 1100.09570 1033.0
    0.000945 1084.98254 1095.21155 1058.0
    0.000948 1081.52637 1090.58179 1055.0
    0.000959 1078.07971 1086.15112 1043.0
    0.000970 1074.64502 1081.88428 1031.0
    0.000926 1071.22180 1071.22180 1080.0
    0.000911 1067.80762 1067.80762 1098.0
    0.000963 1064.40637 1064.40637 1038.0
    0.000960 1061.01416 1061.01416 1042.0
    0.000935 1057.63525 1057.63525 1070.0
    0.000929 1054.26709 1054.26709 1077.0
    0.000934 1050.90906 1050.90906 1071.0
    0.000955 1047.56348 1047.56348 1047.0
    0.000984 1044.22827 1044.22827 1016.0
    0.000974 1040.90540 1040.90540 1027.0
    0.000954 1037.59399 1037.59399 1048.0
    0.000976 1034.29309 1034.29309 1025.0
    0.000975 1031.00500 1031.00500 1026.0
    0.000974 1027.72729 1027.72729 1027.0
    0.001005 1024.46228 1024.46228 995.0
    0.001020 1021.20947 1021.20947 980.0
    0.000992 1017.96649 1017.96649 1008.0
    0.000941 1014.73730 1014.73730 1063.0
    0.000983 1011.51794 1011.51794 1017.0
    0.001011 1008.31226 1008.31226 989.0
    0.000987 1005.11816 1005.11816 1013.0
    0.001010 1001.93500 1001.93500 990.0
    0.001042 998.76477 998.76477 960.0
    0.001049 995.60583 995.60583 953.0
    0.001046 992.45966 992.45966 956.0
    0.001005 989.32556 989.32556 995.0
    0.000978 986.20288 986.20288 1022.0
    0.000985 983.09302 983.09302 1015.0
    0.001053 979.99451 979.99451 950.0
    0.001010 976.90930 976.90930 990.0
    0.001059 973.83606 973.83606 944.0
    0.001047 970.77435 970.77435 955.0
    0.001016 967.72583 967.72583 984.0
    0.001095 964.68866 964.68866 913.0
    0.001043 961.66473 961.66473 959.0
    0.001043 958.65363 958.65363 959.0
    0.001016 955.65320 955.65320 984.0
    0.001065 952.66687 952.66687 939.0
    0.001031 949.69116 949.69116 970.0
    0.001106 946.72980 946.72980 904.0
    0.001037 943.78040 943.78040 964.0
    0.001020 940.84265 940.84265 980.0
    0.001059 937.91815 937.91815 944.0
    0.001053 935.00543 935.00543 950.0
    0.001122 932.10620 932.10620 891.0
    0.001057 929.21936 929.21936 946.0
    0.001080 926.34412 930.40070 926.0
    0.001070 923.48260 927.96545 935.0
    0.001080 920.63257 925.61243 926.0
    0.001047 917.79596 923.35950 955.0
    0.001062 914.97247 921.22803 942.0
    0.001145 912.15991 919.24445 873.0
    0.001110 909.36163 917.44958 901.0
    0.001139 906.57416 915.89313 878.0
    0.001074 903.80103 914.65088 931.0
    0.001101 901.04034 913.82623 908.0
    0.001041 898.29120 913.57379 961.0
    0.001096 895.55548 914.13397 912.0
    0.001085 892.83191 915.95630 922.0
    0.001014 890.12140 920.32617 986.0
    0.001003 887.42371 932.43427 997.0
    0.000952 884.73767 971.90546 1050.0
    0.000761 882.06531 1093.40747 1314.0
    0.000604 879.40460 1393.29565 1656.0
    0.000481 876.75726 1938.53210 2081.0
    0.000381 874.12280 2614.93408 2623.0
    0.0003070 871.49994 3058.27344 3257.0
    0.0003090 868.89044 2910.78882 3236.0
    0.000373 866.29303 2299.63232 2684.0
    0.000614 863.70874 1646.56299 1628.0
    0.000915 861.13739 1208.45300 1093.0
    0.001071 858.57721 997.67395 934.0
    0.001147 856.03094 918.19257 872.0
    0.001073 853.49579 890.08954 932.0
    0.001121 850.97473 877.46832 892.0
    0.001116 848.46576 869.31708 896.0
    0.001157 845.96869 862.92468 864.0
    0.001088 843.48468 857.54749 919.0
    0.001140 841.01245 852.85718 877.0
    0.001149 838.55353 848.66254 870.0
    0.001168 836.10693 844.83270 856.0
    0.001161 833.67200 841.27789 861.0
    0.001157 831.25043 837.93811 864.0
    0.001238 828.84033 834.76538 808.0
    0.001214 826.44330 831.72876 824.0
    0.001195 824.05908 828.80280 837.0
    0.001159 821.68573 821.68573 863.0
    0.001196 819.32611 819.32611 836.0
    0.001244 816.97723 842.96033 804.0
    0.001196 814.64209 843.43573 836.0
    0.001164 812.31885 844.40234 859.0
    0.001221 810.00732 845.97650 819.0
    0.001263 807.70844 848.30725 792.0
    0.001253 805.42108 851.59930 798.0
    0.001200 803.14667 856.12469 833.0
    0.001151 800.88422 862.26520 869.0
    0.001175 798.63324 870.56451 851.0
    0.001178 796.39502 881.80029 849.0
    0.001163 794.16809 897.16449 860.0
    0.001089 791.95374 918.61627 918.0
    0.000953 789.75165 950.67401 1049.0
    0.000735 787.56055 1009.68073 1361.0
    0.000517 785.38202 1162.00745 1936.0
    0.000357 783.21484 1625.75635 2801.0
    0.0002472 781.06012 2886.70679 4045.0
    0.0001706 778.91760 5532.61621 5863.0
    0.0001170 776.78534 9490.29297 8548.0
    0.0000840 774.66626 13184.50586 11906.0
    0.0000732 772.55762 14043.61719 13657.0
    0.0000868 770.46179 11307.93262 11520.0
    0.0001451 768.37738 7173.77930 6894.0
    0.0003307 766.30389 3853.91504 3024.0
    0.000719 764.24274 2031.00879 1390.0
    0.000984 762.19220 1285.07202 1016.0
    0.001099 760.15393 1031.53772 910.0
    0.001100 758.12714 940.89685 909.0
    0.001104 756.11115 896.19287 906.0
    0.001179 754.10699 866.69257 848.0
    0.001182 752.11377 844.72821 846.0
    0.001193 750.13220 827.62634 838.0
    0.001287 748.16199 813.92535 777.0
    0.001300 746.20245 802.68610 769.0
    0.001335 744.25458 793.28156 749.0
    0.001309 742.31714 785.26111 764.0
    0.001312 740.39160 778.31384 762.0
    0.001297 738.47711 772.20532 771.0
    0.001264 736.57263 766.76178 791.0
    0.001302 734.68030 761.85840 768.0
    0.001292 732.79767 732.79767 774.0
    0.001289 730.92706 730.92706 776.0
    0.001289 729.06677 729.06677 776.0
    0.001290 727.21680 727.21680 775.0
    0.001325 725.37830 725.37830 755.0
    0.001370 723.54968 728.93719 730.0
    0.001379 721.73230 727.71399 725.0
    0.001355 719.92542 726.60474 738.0
    0.001353 718.12878 725.63477 739.0
    0.001351 716.34296 724.83759 740.0
    0.001377 714.56708 724.25806 726.0
    0.001311 712.80219 723.95813 763.0
    0.001305 711.04767 724.02368 766.0
    0.001377 709.30261 724.57782 726.0
    0.001399 707.56891 725.80164 715.0
    0.001362 705.84424 727.97394 734.0
    0.001391 704.13068 731.59479 719.0
    0.001250 702.42700 738.01685 800.0
    0.001247 700.73285 752.61206 802.0
    0.001119 699.04932 796.22852 894.0
    0.000929 697.37506 929.92230 1077.0
    0.000616 695.71118 1268.07666 1624.0
    0.000450 694.05731 1905.18994 2221.0
    0.0003148 692.41260 2732.05566 3177.0
    0.0002365 690.77808 3324.85815 4228.0
    0.0002124 689.15277 3215.42383 4709.0
    0.0002279 687.53766 2499.72021 4387.0
    0.000355 685.93201 1692.46289 2820.0
    0.000746 684.33539 1135.50464 1341.0
    0.001160 682.74884 863.30365 862.0
    0.001284 681.17114 760.53400 779.0
    0.001325 679.60327 725.47992 755.0
    0.001462 678.04492 710.95740 684.0
    0.001406 676.49500 702.30109 711.0
    0.001333 674.95514 695.89807 750.0
    0.001376 673.42352 690.76379 727.0
    0.001529 671.90173 686.48828 654.0
    0.001449 670.38892 682.82355 690.0
    0.001451 668.88458 679.60651 689.0
    0.001504 667.38959 676.72791 665.0
    0.001541 665.90308 674.10736 649.0
    0.001490 664.42578 671.68994 671.0
    0.001435 662.95715 669.43329 697.0
    0.001506 661.49695 667.30591 664.0
    0.001466 660.04578 660.04578 682.0
    0.001631 658.60260 658.60260 613.0
    0.001408 657.16864 657.16864 710.0
    0.001497 655.74304 655.74304 668.0
    0.001460 654.32526 654.32526 685.0
    0.001524 652.91663 652.91663 656.0
    0.001497 651.51556 651.51556 668.0
    0.001502 650.12341 650.12341 666.0
    0.001511 648.73926 648.73926 662.0
    0.001536 647.36285 647.36285 651.0
    0.001517 645.99500 645.99500 659.0
    0.001504 644.63464 644.63464 665.0
    0.001582 643.28271 643.28271 632.0
    0.001572 641.93860 641.93860 636.0
    0.001550 640.60211 640.60211 645.0
    0.001517 639.27362 639.27362 659.0
    0.001477 637.95258 637.95258 677.0
    0.001486 636.63965 636.63965 673.0
    0.001468 635.33429 635.33429 681.0
    0.001590 634.03607 634.03607 629.0
    0.001520 632.74579 632.74579 658.0
    0.001508 631.46259 631.46259 663.0
    0.001529 630.18701 630.18701 654.0
    0.001536 628.91907 628.91907 651.0
    0.001623 627.65765 627.65765 616.0
    0.001650 626.40417 626.40417 606.0
    0.001613 625.15704 625.15704 620.0
    0.001548 623.91785 623.91785 646.0
    0.001538 622.68561 622.68561 650.0
    0.001575 621.45978 621.45978 635.0
    0.001538 620.24133 620.24133 650.0
    0.001577 619.02930 619.02930 634.0
    0.001631 617.82465 617.82465 613.0
    0.001553 616.62665 616.62665 644.0
    0.001567 615.43494 615.43494 638.0
    0.001616 614.25037 614.25037 619.0
    0.001558 613.07190 613.07190 642.0
    0.001587 611.90033 611.90033 630.0
    0.001701 610.73547 610.73547 588.0
    0.001712 609.57635 609.57635 584.0
    0.001560 608.42426 608.42426 641.0
    0.001558 607.27771 607.27771 642.0
    0.001692 606.13800 606.13800 591.0
    0.001645 605.00458 605.00458 608.0
    0.001639 603.87677 603.87677 610.0
    0.001592 602.75543 602.75543 628.0
    0.001567 601.63983 601.63983 638.0
    0.001669 600.53046 600.53046 599.0
    0.001621 599.42694 599.42694 617.0
    0.001678 598.32910 598.32910 596.0
    0.001675 597.23730 597.23730 597.0
    0.001613 596.15094 596.15094 620.0
    0.001695 595.07062 595.07062 590.0
    0.001706 593.99579 593.99579 586.0
    0.001618 592.92633 592.92633 618.0
    0.001634 591.86267 591.86267 612.0
    0.001645 590.80426 590.80426 608.0
    0.001692 589.75146 589.75146 591.0
    0.001698 588.70422 605.78040 589.0
    0.001704 587.66168 606.56299 587.0
    0.001757 586.62506 607.65808 569.0
    0.001748 585.59283 609.13849 572.0
    0.001812 584.56653 611.09906 552.0
    0.001709 583.54504 613.66644 585.0
    0.001745 582.52844 617.01447 573.0
    0.001715 581.51697 621.37720 583.0
    0.001695 580.51019 627.09290 590.0
    0.001695 579.50867 634.63989 590.0
    0.001618 578.51184 644.73926 618.0
    0.001650 577.51947 658.54614 606.0
    0.001456 576.53235 678.37457 687.0
    0.001346 575.54932 711.73883 743.0
    0.001082 574.57129 789.62299 924.0
    0.000801 573.59796 1023.16748 1249.0
    0.000503 572.62872 1694.05896 1988.0
    0.0003338 571.66418 3220.89355 2996.0
    0.0002230 570.70380 5739.02637 4484.0
    0.0001569 569.74811 8448.31543 6373.0
    0.0001183 568.79688 9627.74707 8450.0
    0.0001133 567.84918 8251.93457 8830.0
    0.0001660 566.90643 5498.27148 6023.0
    0.000382 565.96729 3046.63599 2615.0
    0.000886 565.03265 1603.16785 1129.0
    0.001346 564.10205 982.71722 743.0
    0.001524 563.17511 768.08636 656.0
    0.001597 562.25250 694.59473 626.0
    0.001715 561.33344 661.09045 583.0
    0.001634 560.41852 640.02319 612.0
    0.001664 559.50757 624.68964 601.0
    0.001818 558.59991 625.97205 550.0
    0.001783 557.69623 618.09076 561.0
    0.001802 556.79608 612.22693 555.0
    0.001942 555.89972 607.97235 515.0
    0.001869 555.00714 605.07318 535.0
    0.001773 554.11755 603.39520 564.0
    0.001821 553.23181 602.90393 549.0
    0.001905 552.34918 603.66504 525.0
    0.001812 551.47046 605.82617 552.0
    0.001832 550.59479 592.75720 546.0
    0.001783 549.72235 600.38605 561.0
    0.001730 548.85327 610.85120 578.0
    0.001667 547.98718 625.94769 600.0
    0.001486 547.12463 651.43292 673.0
    0.001267 546.26501 711.19751 789.0
    0.000920 545.40826 890.98389 1087.0
    0.000582 544.55487 1407.19678 1717.0
    0.000368 543.70422 2581.35791 2714.0
    0.0002193 542.85669 4510.77100 4560.0
    0.0001381 542.01202 6575.26904 7241.0
    0.0001104 541.17010 7452.06006 9058.0
    0.0001184 540.33112 6375.35986 8446.0
    0.0001722 539.49469 4265.48877 5808.0
    0.000374 538.66138 2404.85718 2671.0
    0.000862 537.83069 1317.12695 1160.0
    0.001381 537.00220 853.26825 724.0
    0.001595 536.17688 694.42603 627.0
    0.001669 535.35358 640.02667 599.0
    0.001718 534.53339 614.14282 582.0
    0.001675 533.71545 596.77850 597.0
    0.001570 532.89972 583.79163 637.0
    0.001616 532.08679 573.98822 619.0
    0.001639 531.27582 566.47919 610.0
    0.001522 530.46747 560.54376 657.0
    0.001616 529.66144 555.68616 619.0
    0.001689 528.85742 551.60278 592.0
    0.001704 528.05579 548.10596 587.0
    0.001848 527.25610 545.06232 541.0
    0.001880 526.45892 542.37903 532.0
    0.001869 525.66388 539.98389 535.0
    0.001848 524.87030 524.92346 541.0
    0.001848 524.07941 524.13910 541.0
    0.001869 523.29004 523.36346 535.0
    0.001890 522.50305 522.61383 529.0
    0.001946 521.71783 521.94537 514.0
    0.001894 520.93433 521.48804 528.0
    0.001862 520.15295 521.40839 537.0
    0.001880 519.37305 521.69391 532.0
    0.001828 518.59521 521.94299 547.0
    0.001832 517.81921 521.42889 546.0
    0.001905 517.04462 519.91650 525.0
    0.001946 516.27185 518.01190 514.0
    0.001908 515.50073 516.33374 524.0
    0.001901 514.73126 515.07056 526.0
    0.002033 513.96344 514.10345 492.0
    0.002012 513.19702 513.27026 497.0
    0.001876 512.43231 512.48193 533.0
    0.001866 511.66879 511.70691 536.0
    0.001880 510.90701 510.93762 532.0
    0.001996 510.14682 510.17200 501.0
    0.002075 509.38760 509.40866 482.0
    0.002075 508.63010 508.64795 482.0
    0.001949 507.87363 507.88898 513.0
    0.002049 507.11884 507.13214 488.0
    0.002092 506.36523 506.37689 478.0
    0.001942 505.61261 505.62289 515.0
    0.001862 504.86142 504.87057 537.0
    0.002004 504.11142 504.11960 499.0
    0.002049 503.36264 503.37000 488.0
    0.002088 502.61499 502.61499 479.0
    0.002041 501.86838 501.86838 490.0
    0.001938 501.12296 501.12296 516.0
    0.002075 500.37836 500.37836 482.0
    0.001908 499.63519 499.63519 524.0
    0.002020 498.89294 498.89294 495.0
    0.002146 498.15137 498.15137 466.0
    0.002128 497.41119 497.41119 470.0
    0.001972 496.67151 496.67151 507.0
    0.002119 495.93320 495.93320 472.0
    0.002232 495.19559 495.19559 448.0
    0.002016 494.45871 494.45871 496.0
    0.002062 493.72287 493.72287 485.0
    0.002020 492.98764 492.98764 495.0
    0.002132 492.25336 492.25336 469.0
    0.002137 491.51999 491.51999 468.0
    0.002053 490.78708 490.78708 487.0
    0.001984 490.05505 490.05505 504.0
    0.002137 489.32361 489.32361 468.0
    0.002128 488.59311 488.59311 470.0
    0.002212 487.86325 487.86325 452.0
    0.002110 487.13373 487.13373 474.0
    0.002193 486.40524 486.40524 456.0
    0.002237 485.67697 486.83115 447.0
    0.002037 484.94958 486.22482 491.0
    0.001976 484.22287 485.63919 506.0
    0.002045 483.49634 485.07843 489.0
    0.002101 482.77069 484.54919 476.0
    0.002165 482.04520 484.05890 462.0
    0.002083 481.32047 483.61877 480.0
    0.001961 480.59634 483.24356 510.0
    0.002045 479.87228 482.95358 489.0
    0.002151 479.14890 482.77872 465.0
    0.001919 478.42587 482.76270 521.0
    0.002045 477.70337 482.97226 489.0
    0.002110 476.98123 483.52710 474.0
    0.002288 476.25934 484.74576 437.0
    0.002105 475.53802 487.88928 475.0
    0.002096 474.81671 497.93811 477.0
    0.001969 474.09607 529.61951 508.0
    0.001730 473.37579 610.73871 578.0
    0.001326 472.65549 763.94818 754.0
    0.001076 471.93573 960.89990 929.0
    0.000917 471.21613 1096.78479 1090.0
    0.000826 470.49689 1060.60669 1210.0
    0.001093 469.77811 884.45123 915.0
    0.001543 469.05908 694.09711 648.0
    0.002008 468.34061 567.13245 498.0
    0.002160 467.62207 506.87286 463.0
    0.002105 466.90417 484.52444 475.0
    0.002278 466.18625 476.67917 439.0
    0.002092 465.46844 473.10501 478.0
    0.002132 464.75085 470.76395 469.0
    0.002222 464.03323 468.91907 450.0
    0.002198 463.31616 467.36481 455.0
    0.002198 462.59903 466.00677 455.0
    0.002304 461.88184 464.78821 434.0
    0.002273 461.16507 463.67239 440.0
    0.002252 460.44815 462.63269 444.0
    0.002262 459.73148 461.65152 442.0
    0.002193 459.01505 464.02246 456.0
    0.002119 458.29837 463.48389 472.0
    0.002262 457.58206 463.03641 442.0
    0.002370 456.86536 461.46164 422.0
    0.002309 456.14926 461.34579 433.0
    0.002288 455.43317 468.78763 437.0
    0.002208 454.71674 469.76428 453.0
    0.002188 454.00058 471.09125 457.0
    0.002242 453.28427 472.87582 446.0
    0.002347 452.56830 475.26715 426.0
    0.002481 451.85220 478.48642 403.0
    0.002439 451.13593 482.89166 410.0
    0.002257 450.41995 489.25479 443.0
    0.002203 449.70367 500.24683 454.0
    0.001984 448.98761 526.30389 504.0
    0.001616 448.27167 600.27478 619.0
    0.001323 447.55533 790.99207 756.0
    0.000876 446.83926 1170.29517 1141.0
    0.000568 446.12302 1703.91650 1761.0
    0.000419 445.40683 2166.66992 2386.0
    0.000368 444.69077 2297.30615 2716.0
    0.000382 443.97418 2236.59277 2617.0
    0.000384 443.25809 2483.09082 2607.0
    0.0003219 442.54153 3261.19263 3107.0
    0.0002486 441.82538 4139.38770 4022.0
    0.0002140 441.10892 4281.54980 4673.0
    0.0002377 440.39240 3426.21240 4207.0
    0.000383 439.67590 2217.90527 2610.0
    0.000867 438.95914 1281.95032 1154.0
    0.001560 438.24255 785.12146 641.0
    0.001972 437.52600 587.62518 507.0
    0.002165 436.80911 520.62848 462.0
    0.002268 436.09235 495.32111 441.0
    0.002247 435.37543 481.79495 445.0
    0.002237 434.65857 472.46805 447.0
    0.002217 433.94174 465.38577 451.0
    0.002392 433.22449 459.78943 418.0
    0.002370 432.50748 455.25037 422.0
    0.002353 431.79010 451.48123 425.0
    0.002433 431.07312 444.98239 411.0
    0.002283 430.35587 442.54276 438.0
    0.002309 429.63849 440.40204 433.0
    0.002445 428.92114 438.49612 409.0
    0.002513 428.20355 436.77533 398.0
    0.002410 427.48624 427.48624 415.0
    0.002469 426.76874 426.76874 405.0
    0.002519 426.05093 426.05093 397.0
    0.002427 425.33347 425.33347 412.0
    0.002336 424.61566 424.61566 428.0
    0.002353 423.89798 423.89798 425.0
    0.002433 423.18027 423.18027 411.0
    0.002342 422.46243 422.46243 427.0
    0.002469 421.74466 421.74466 405.0
    0.002558 421.02667 421.02667 391.0
    0.002469 420.30890 420.30890 405.0
    0.002315 419.59125 419.59125 432.0
    0.002463 418.87299 418.87299 406.0
    0.002463 418.15527 418.15527 406.0
    0.002375 417.43707 417.43707 421.0
    0.002439 416.71936 416.71936 410.0
    0.002331 416.00143 416.00143 429.0
    0.002421 415.28333 415.28333 413.0
    0.002155 414.56555 414.56555 464.0
    0.002336 413.84747 413.84747 428.0
    0.002611 413.12958 413.12958 383.0
    0.002421 412.41190 412.41190 413.0
    0.002421 411.69382 411.69382 413.0
    0.002475 410.97604 410.97604 404.0
    0.002571 410.25824 410.25824 389.0
    0.002353 409.54050 409.54050 425.0
    0.002597 408.82306 408.82306 385.0
    0.002421 408.10510 415.22461 413.0
    0.002331 407.38773 415.28262 429.0
    0.002381 406.67001 415.47388 420.0
    0.002703 405.95279 415.83069 370.0
    0.002475 405.23550 416.39529 404.0
    0.002463 404.51816 417.22513 406.0
    0.002451 403.80109 418.39688 408.0
    0.002532 403.08389 420.01947 395.0
    0.002457 402.36700 422.24478 407.0
    0.002545 401.65030 425.29694 393.0
    0.002457 400.93347 429.51566 407.0
    0.002427 400.21692 435.45990 412.0
    0.002410 399.50046 444.40997 415.0
    0.002083 398.78424 460.97958 480.0
    0.001669 398.06818 504.27493 599.0
    0.001389 397.35217 637.76404 720.0
    0.000942 396.63644 1002.41010 1062.0
    0.000624 395.92068 1762.49036 1603.0
    0.000392 395.20544 2872.56274 2550.0
    0.0002783 394.49033 3847.15967 3593.0
    0.0002356 393.77512 3959.37964 4245.0
    0.0002843 393.06052 3105.95874 3517.0
    0.000503 392.34576 1966.95764 1989.0
    0.001083 391.63162 1117.77185 923.0
    0.001946 390.91760 681.53485 514.0
    0.002326 390.20358 513.23407 430.0
    0.002347 389.49014 457.38977 426.0
    0.002326 388.77670 436.32202 430.0
    0.002421 388.06369 424.97736 413.0
    0.002427 387.35098 417.13562 412.0
    0.002500 386.63855 412.41104 400.0
    0.002653 385.92639 407.85635 377.0
    0.002597 385.21439 404.20844 385.0
    0.002618 384.50311 401.23318 382.0
    0.002688 383.79193 398.77078 372.0
    0.002525 383.08093 396.71512 396.0
    0.002513 382.37067 394.99817 398.0
    0.002667 381.66040 393.57651 375.0
    0.002646 380.95074 392.43265 378.0
    0.002688 380.24161 384.30139 372.0
    0.002639 379.53241 384.44052 379.0
    0.002688 378.82410 384.87747 372.0
    0.002747 378.11569 385.83188 364.0
    0.002667 377.40820 388.10046 375.0
    0.002519 376.70108 394.98077 397.0
    0.002188 375.99408 417.42755 457.0
    0.001894 375.28781 479.73633 528.0
    0.001495 374.58182 610.07019 669.0
    0.001171 373.87650 800.17413 854.0
    0.001042 373.17160 965.95447 960.0
    0.000987 372.46704 982.64331 1013.0
    0.001126 371.76328 834.29913 888.0
    0.001595 371.05975 638.50012 627.0
    0.002041 370.35693 493.25830 490.0
    0.002398 369.65488 418.76700 417.0
    0.002597 368.95285 389.80103 385.0
    0.002604 368.25189 379.81567 384.0
    0.002710 367.55106 375.67108 369.0
    0.002865 366.85110 373.16098 349.0
    0.002882 366.15186 371.24466 347.0
    0.002770 365.45291 369.65164 361.0
    0.002899 364.75473 368.27405 345.0
    0.002786 364.05710 367.04794 359.0
    0.002825 363.36026 365.93256 354.0
    0.002882 362.66403 364.89929 347.0
    0.002817 361.96838 363.92828 355.0
    0.002755 361.27347 363.00574 363.0
    0.002915 360.57907 375.53427 343.0
    0.002882 359.88568 376.09189 347.0
    0.002976 359.19290 375.66376 336.0
    0.002740 358.50061 376.90649 365.0
    0.003040 357.80933 378.50925 329.0
    0.002786 357.11862 380.56769 359.0
    0.002841 356.42877 383.20718 352.0
    0.002551 355.73987 386.60336 392.0
    0.002809 355.05130 391.00220 356.0
    0.002653 354.36395 396.75146 377.0
    0.002786 353.67694 404.37238 359.0
    0.002778 352.99115 414.65750 360.0
    0.002591 352.30609 429.03122 386.0
    0.002294 351.62180 451.29224 436.0
    0.001965 350.93835 496.55588 509.0
    0.001383 350.25562 624.79053 723.0
    0.000886 349.57404 1013.04248 1129.0
    0.000529 348.89328 1991.80859 1892.0
    0.0003212 348.21317 3816.53906 3113.0
    0.0001933 347.53430 6116.56250 5173.0
    0.0001361 346.85596 7620.68945 7348.0
    0.0001247 346.17883 7072.59277 8020.0
    0.0001635 345.50275 4971.03320 6115.0
    0.000371 344.82724 2800.20972 2693.0
    0.000980 344.15305 1402.49927 1020.0
    0.001773 343.47931 762.91107 564.0
    0.002358 342.80710 535.46838 424.0
    0.002494 342.13583 459.98190 401.0
    0.002618 341.46521 428.25546 382.0
    0.002611 340.79584 409.37683 383.0
    0.002660 340.12735 395.92932 376.0
    0.002469 339.46002 385.74393 405.0
    0.002825 338.79376 377.78131 354.0
    0.002801 338.12830 371.40213 357.0
    0.002755 337.46426 366.18680 363.0
    0.003145 336.80099 361.83887 318.0
    0.002717 336.13898 358.15540 368.0
    0.002874 335.47818 354.98611 348.0
    0.003040 334.81818 352.22052 329.0
    0.002801 334.15955 349.77893 357.0
    0.002747 333.50189 333.50189 364.0
    0.002747 332.84546 332.84546 364.0
    0.002976 332.19037 332.19037 336.0
    0.002933 331.53604 331.53604 341.0
    0.003003 330.88318 330.88318 333.0
    0.002882 330.23117 330.23117 347.0
    0.003003 329.58078 329.58078 333.0
    0.003436 328.93146 328.93146 291.0
    0.003289 328.28320 328.28320 304.0
    0.002941 327.63632 327.63632 340.0
    0.002809 326.99045 326.99045 356.0
    0.002967 326.34613 326.34613 337.0
    0.003205 325.70294 325.70294 312.0
    0.003030 325.06085 330.59677 330.0
    0.003058 324.42017 330.54416 327.0
    0.003145 323.78076 330.59155 318.0
    0.002882 323.14267 330.76160 347.0
    0.002985 322.50601 331.08496 335.0
    0.002976 321.87033 331.60199 336.0
    0.003058 321.23633 332.36697 327.0
    0.002976 320.60318 333.45529 336.0
    0.002915 319.97189 334.97223 343.0
    0.003003 319.34177 337.06970 333.0
    0.003003 318.71289 339.97482 333.0
    0.002890 318.08551 344.03775 346.0
    0.002801 317.45932 349.91965 357.0
    0.002924 316.83472 359.51709 342.0
    0.002660 316.21155 380.64529 376.0
    0.002114 315.58951 443.27756 473.0
    0.001511 314.96921 630.51965 662.0
    0.000961 314.34998 1083.07837 1041.0
    0.000606 313.73242 1878.31384 1651.0
    0.000414 313.11639 2801.91748 2417.0
    0.0003202 312.50150 3290.27759 3123.0
    0.0003246 311.88828 2917.13672 3081.0
    0.000468 311.27634 2015.41797 2138.0
    0.000896 310.66611 1176.73059 1116.0
    0.001704 310.05743 672.62390 587.0
    0.002370 309.44977 454.20581 422.0
    0.002778 308.84409 378.80768 360.0
    0.002899 308.23953 353.06876 345.0
    0.002959 307.63684 341.29782 338.0
    0.003145 307.03555 335.45486 318.0
    0.003049 306.43558 330.12366 328.0
    0.003003 305.83743 326.05405 333.0
    0.003268 305.24057 322.86942 306.0
    0.003413 304.64545 320.34171 293.0
    0.003155 304.05194 318.32141 317.0
    0.003145 303.45978 316.71381 318.0
    0.003145 302.86929 315.46494 318.0
    0.003135 302.28033 314.55072 319.0
    0.003448 301.69312 313.97836 290.0
    0.003268 301.10736 313.78906 306.0
    0.003155 300.52319 308.45963 317.0
    0.003058 299.94073 309.96786 327.0
    0.002857 299.35980 312.90192 350.0
    0.002778 298.78036 320.63712 360.0
    0.002755 298.20291 345.19958 363.0
    0.002174 297.62671 416.20972 460.0
    0.001664 297.05249 574.54364 601.0
    0.001155 296.47955 825.04199 866.0
    0.000841 295.90866 1073.24060 1189.0
    0.000704 295.33926 1145.14063 1421.0
    0.000822 294.77136 974.60138 1217.0
    0.001206 294.20541 705.38116 829.0
    0.002299 293.64081 489.13776 435.0
    0.002747 293.07825 372.06775 364.0
    0.002755 292.51706 325.08151 363.0
    0.002959 291.95770 309.13895 338.0
    0.003145 291.40002 303.12381 318.0
    0.003165 290.84406 299.85645 316.0
    0.003165 290.28979 297.52722 316.0
    0.003185 289.73730 295.68320 314.0
    0.00364 289.18631 294.15506 275.0
    0.00353 288.63736 292.84964 283.0
    0.003195 288.08984 291.70459 313.0
    0.003300 287.54437 290.67960 303.0
    0.003436 287.00043 289.74500 291.0
    0.00370 286.45816 288.88031 270.0
    0.003497 285.91772 288.07095 286.0
    0.00358 285.37903 287.30548 279.0
    0.003195 284.84210 288.37881 313.0
    0.003344 284.30710 286.30240 299.0
    0.003279 283.77344 285.99329 305.0
    0.003378 283.24194 285.72620 296.0
    0.003257 282.71194 285.51062 307.0
    0.00365 282.18402 287.18802 274.0
    0.003484 281.65781 287.32114 287.0
    0.003333 281.13300 287.59674 300.0
    0.003106 280.61044 288.05850 322.0
    0.003413 280.08929 288.76804 293.0
    0.003322 279.57025 289.81509 301.0
    0.00365 279.05286 291.33798 274.0
    0.003390 278.53717 293.58914 295.0
    0.003125 278.02338 297.26602 320.0
    0.003155 277.51135 305.15955 317.0
    0.002809 277.00119 327.70596 356.0
    0.002433 276.49292 393.26013 411.0
    0.001757 275.98618 548.36377 569.0
    0.001244 275.48151 816.24127 804.0
    0.000841 274.97839 1125.61279 1189.0
    0.000730 274.47742 1306.71777 1370.0
    0.000715 273.97818 1271.42334 1399.0
    0.000825 273.48053 1181.76929 1212.0
    0.000915 272.98492 1203.54272 1093.0
    0.000762 272.49094 1276.72192 1313.0
    0.000718 271.99905 1199.64087 1393.0
    0.000875 271.50882 936.19684 1143.0
    0.001318 271.02042 642.92230 759.0
    0.001980 270.53378 440.48810 505.0
    0.002924 270.04904 341.62070 342.0
    0.003185 269.56613 304.18976 314.0
    0.003215 269.08521 290.97397 311.0
    0.003401 268.60583 285.08554 294.0
    0.003344 268.12848 281.39450 299.0
    0.00353 267.65277 278.62894 283.0
    0.00351 267.17920 276.42194 285.0
    0.003436 266.70743 274.60043 291.0
    0.00373 266.23721 273.05762 268.0
    0.003378 265.76910 271.72336 296.0
    0.003356 265.30252 270.54657 298.0
    0.003279 264.83810 267.68588 305.0
    0.003460 264.37534 266.89474 289.0
    0.00362 263.91449 266.15884 276.0
    0.00376 263.45547 265.46741 266.0
    0.00356 262.99811 262.99811 281.0
    0.00355 262.54272 262.54272 282.0
    0.00355 262.08929 262.08929 282.0
    0.00355 261.63745 261.63745 282.0
    0.00353 261.18771 261.18771 283.0
    0.003448 260.73941 260.73941 290.0
    0.00353 260.29337 260.29337 283.0
    0.00361 259.84894 259.84894 277.0
    0.00362 259.40640 259.40640 276.0
    0.003436 258.96570 258.96570 291.0
    0.00357 258.52670 258.52670 280.0
    0.00368 258.08957 258.08957 272.0
    0.00369 257.65448 257.65448 271.0
    0.00380 257.22089 257.22089 263.0
    0.00372 256.78943 256.78943 269.0
    0.00372 256.35950 256.35950 269.0
    0.00365 255.93153 255.93153 274.0
    0.00362 255.50546 255.50546 276.0
    0.00372 255.08102 255.08102 269.0
    0.00368 254.65852 254.65852 272.0
    0.00364 254.23772 254.23772 275.0
    0.003484 253.81882 253.81882 287.0
    0.00353 253.40167 253.40167 283.0
    0.00357 252.98637 252.98637 280.0
    0.003436 252.57281 252.57281 291.0
    0.00361 252.16109 252.16109 277.0
    0.003460 251.75102 251.75102 289.0
    0.003484 251.34302 251.34302 287.0
    0.00385 250.93652 250.93652 260.0
    0.00394 250.53204 250.53204 254.0
    0.00422 250.12912 250.13225 237.0
    0.00408 249.72809 249.73155 245.0
    0.00372 249.32898 249.33286 269.0
    0.00394 248.93132 248.93567 254.0
    0.00412 248.53575 251.48996 243.0
    0.00364 248.14163 251.40897 275.0
    0.00366 247.74954 251.38216 273.0
    0.00373 247.35904 251.42146 268.0
    0.00352 246.97038 251.54340 284.0
    0.00370 246.58340 251.76874 270.0
    0.00402 246.19823 252.12691 249.0
    0.00376 245.81474 252.65697 266.0
    0.00362 245.43300 253.44165 276.0
    0.00369 245.05290 254.51318 271.0
    0.00400 244.67473 256.02121 250.0
    0.00377 244.29808 258.17844 265.0
    0.00370 243.92336 261.37860 270.0
    0.003448 243.55028 266.60687 290.0
    0.003115 243.17874 277.54614 321.0
    0.002710 242.80914 308.50024 369.0
    0.002165 242.44101 401.15112 462.0
    0.001429 242.07481 630.21936 700.0
    0.001037 241.71014 1045.11499 964.0
    0.000677 241.34714 1545.19092 1478.0
    0.000537 240.98586 1833.21008 1863.0
    0.000509 240.62625 1659.12036 1965.0
    0.000707 240.26836 1180.93005 1415.0
    0.001285 239.91217 723.16516 778.0
    0.002410 239.55737 444.55627 415.0
    0.003021 239.20451 325.02618 331.0
    0.00407 238.85310 286.76297 246.0
    0.00370 238.50354 275.89560 270.0
    0.00355 238.15558 269.53476 282.0
    0.00420 237.80902 262.05685 238.0
    0.00407 237.46432 254.82306 246.0
    0.00366 237.12103 249.45735 273.0
    0.00375 236.77960 248.18935 267.0
    0.00388 236.43962 246.31256 258.0
    0.00435 236.10120 245.09460 230.0
    0.00420 235.76442 244.21918 238.0
    0.00383 235.42923 243.58112 261.0
    0.00413 235.09564 243.14310 242.0
    0.00351 234.76370 242.89955 285.0
    0.00424 234.43314 242.86243 236.0
    0.003289 234.10428 240.03239 304.0
    0.00376 233.77682 240.80428 266.0
    0.00417 233.45113 241.92015 240.0
    0.00389 233.12685 243.54033 257.0
    0.00370 232.80414 246.00951 270.0
    0.00361 232.48286 250.51337 277.0
    0.003135 232.16318 262.04889 319.0
    0.002857 231.84499 297.88931 350.0
    0.002193 231.52841 398.75598 456.0
    0.001410 231.21315 616.11530 709.0
    0.001038 230.89952 944.46350 963.0
    0.000945 230.58722 1245.54797 1058.0
    0.000922 230.27663 1295.45959 1085.0
    0.001040 229.96747 1047.72168 962.0
    0.001634 229.65961 705.60956 612.0
    0.002532 229.35327 448.43613 395.0
    0.003333 229.04831 316.32104 300.0
    0.00377 228.74498 265.63058 265.0
    0.00431 228.44296 248.84470 232.0
    0.00386 228.14241 242.44920 259.0
    0.00395 227.84320 238.94543 253.0
    0.00418 227.54539 236.49324 239.0
    0.00395 227.24904 234.61778 253.0
    0.00376 226.95419 233.12439 266.0
    0.00441 226.66052 231.89970 227.0
    0.00441 226.36844 230.87114 227.0
    0.00412 226.07744 229.98750 243.0
    0.00422 225.78806 229.21472 237.0
    0.00427 225.50002 228.52722 234.0
    0.00397 225.21321 227.90652 252.0
    0.00376 224.92787 227.33949 266.0
    0.00395 224.64360 224.64360 253.0
    0.00397 224.36093 224.36093 252.0
    0.00431 224.07947 224.07947 232.0
    0.00441 223.79932 223.79932 227.0
    0.00398 223.52051 223.52051 251.0
    0.00395 223.24287 223.24287 253.0
    0.00429 222.96657 222.96657 233.0
    0.00444 222.69165 222.69165 225.0
    0.00429 222.41780 222.41780 233.0
    0.00435 222.14543 222.14543 230.0
    0.00441 221.87411 221.87411 227.0
    0.00429 221.60413 221.60413 233.0
    0.00455 221.33539 221.33539 220.0
    0.00457 221.06776 221.06776 219.0
    0.00417 220.80153 220.80153 240.0
    0.00427 220.53632 220.53632 234.0
    0.00439 220.27235 220.27235 228.0
    0.00420 220.00963 220.00963 238.0
    0.00446 219.74803 219.74803 224.0
    0.00481 219.48766 219.48766 208.0
    0.00446 219.22842 219.22842 224.0
    0.00402 218.97021 218.97021 249.0
    0.00408 218.71335 218.71335 245.0
    0.00439 218.45747 218.45747 228.0
    0.00450 218.20288 218.20288 222.0
    0.00472 217.94922 217.94922 212.0
    0.00476 217.69675 217.69675 210.0
    0.00444 217.44537 217.44537 225.0
    0.00422 217.19513 217.19513 237.0
    0.00452 216.94589 216.94589 221.0
    0.00463 216.69780 216.69780 216.0
    0.00450 216.45073 216.45073 222.0
    0.00455 216.20471 216.20471 220.0
    0.00450 215.95969 215.95969 222.0
    0.00465 215.71584 215.71584 215.0
    0.00478 215.47284 215.47284 209.0
    0.00469 215.23105 215.23105 213.0
    0.00439 214.99016 214.99016 228.0
    0.00433 214.75021 214.75021 231.0
    0.00427 214.51140 214.51140 234.0
    0.00424 214.27344 214.27344 236.0
    0.00448 214.03658 214.03658 223.0
    0.00467 213.80054 213.80054 214.0
    0.00442 213.56548 213.56548 226.0
    0.00408 213.33145 213.33145 245.0
    0.00376 213.09830 213.10133 266.0
    0.00455 212.86610 212.86946 220.0
    0.00521 212.63490 212.63864 192.0
    0.00403 212.40439 212.51686 248.0
    0.00505 212.17494 212.29967 198.0
    0.00532 211.94627 212.08537 188.0
    0.00485 211.71864 211.87474 206.0
    0.00446 211.49187 211.66826 224.0
    0.00442 211.26575 211.46666 226.0
    0.00455 211.04070 211.27156 220.0
    0.00455 210.81631 211.08434 220.0
    0.00457 210.59299 210.90781 219.0
    0.00495 210.37033 210.74529 202.0
    0.00543 210.14847 210.60307 184.0
    0.00415 209.92747 210.49400 241.0
    0.00429 209.70728 210.45290 233.0
    0.00413 209.48785 210.58432 242.0
    0.00410 209.26927 211.22337 244.0
    0.00469 209.05128 213.19382 213.0
    0.00388 208.83423 218.39830 258.0
    0.00391 208.61786 229.22818 256.0
    0.00415 208.40228 245.53951 241.0
    0.00361 208.18755 260.83810 277.0
    0.00365 207.97331 263.77954 274.0
    0.00368 207.75986 251.15436 272.0
    0.00415 207.54712 233.12465 241.0
    0.00465 207.33511 219.26350 215.0
    0.00435 207.12383 211.95366 230.0
    0.00503 206.91316 209.01105 199.0
    0.00455 206.70309 207.92406 220.0
    0.00495 206.49380 207.42152 202.0
    0.00448 206.28510 207.11354 223.0
    0.00510 206.07716 206.99092 196.0
    0.00490 205.86972 207.31059 204.0
    0.00420 205.66292 208.61218 238.0
    0.00413 205.45673 211.34973 242.0
    0.00382 205.25127 214.95100 262.0
    0.00403 205.04637 217.28882 248.0
    0.00412 204.84198 216.18536 243.0
    0.00379 204.63815 212.44962 264.0
    0.00467 204.43494 208.60637 214.0
    0.00457 204.23239 206.08046 219.0
    0.00481 204.03032 204.82425 208.0
    0.00457 203.82878 204.14449 219.0
    0.00503 203.62779 203.82317 199.0
    0.00490 203.42731 203.57184 204.0
    0.00472 203.22736 203.34163 212.0
    0.00448 203.02798 203.12094 223.0
    0.00467 202.82899 202.90607 214.0
    0.00469 202.63063 202.69553 213.0
    0.00495 202.43253 203.03285 202.0
    0.00543 202.23514 202.88495 184.0
    0.00495 202.03815 203.17117 202.0
    0.00481 201.84160 203.09286 208.0
    0.00485 201.64557 203.03795 206.0
    0.00493 201.44983 203.01166 203.0
    0.00524 201.25461 203.02141 191.0
    0.00508 201.05989 203.05376 197.0
    0.00490 200.86549 203.17162 204.0
    0.00503 200.67159 203.36871 199.0
    0.00488 200.47789 203.67375 205.0
    0.00485 200.28484 204.13004 206.0
    0.00467 200.09209 204.80844 214.0
    0.00444 199.89966 205.86621 225.0
    0.00442 199.70770 207.84702 226.0
    0.00441 199.51598 212.93031 227.0
    0.00422 199.32458 228.17139 237.0
    0.00370 199.13365 269.15607 270.0
    0.003003 198.94305 355.03769 333.0
    0.002278 198.75273 485.98730 439.0
    0.001852 198.56276 617.41254 540.0
    0.001626 198.37303 673.05652 615.0
    0.001681 198.18372 620.58588 595.0
    0.002208 197.99461 494.20444 453.0
    0.003003 197.80586 363.77551 333.0
    0.00402 197.61731 274.66992 249.0
    0.00472 197.42906 229.77261 212.0
    0.00476 197.24117 211.96030 210.0
    0.00483 197.05342 205.62700 207.0
    0.00513 196.86604 203.01027 195.0
    0.00521 196.67879 201.49883 192.0
    0.00485 196.49182 200.41008 206.0
    0.00488 196.30508 199.55571 205.0
    0.00515 196.11853 198.85785 194.0
    0.00538 195.93224 198.27156 186.0
    0.00541 195.74615 197.76662 185.0
    0.00524 195.56024 197.32271 191.0
    0.00529 195.37451 196.92523 189.0
    0.00513 195.18893 196.56374 195.0
    0.00529 195.00365 196.23082 189.0
    0.00518 194.81844 195.33588 193.0
    0.00518 194.63348 195.09865 193.0
    0.00495 194.44861 194.44861 202.0
    0.00513 194.26385 194.26385 195.0
    0.00532 194.07933 194.07933 188.0
    0.00541 193.89485 193.89485 185.0
    0.00498 193.71060 193.71060 201.0
    0.00472 193.52635 193.52635 212.0
    0.00541 193.34230 193.34230 185.0
    0.00476 193.15833 193.15833 210.0
    0.00510 192.97450 192.97450 196.0
    0.00556 192.79076 192.79076 180.0
    0.00524 192.60712 192.60712 191.0
    0.00481 192.42342 192.42342 208.0
    0.00535 192.23994 192.23994 187.0
    0.00535 192.05646 192.05646 187.0
    0.00559 191.87314 191.87314 179.0
    0.00543 191.68985 191.68985 184.0
    0.00526 191.50652 191.50652 190.0
    0.00526 191.32329 191.32329 190.0
    0.00546 191.14008 191.14008 183.0
    0.00606 190.95697 190.95697 165.0
    0.00565 190.77386 190.77386 177.0
    0.00549 190.59065 190.59065 182.0
    0.00526 190.40761 190.40761 190.0
    0.00568 190.22446 190.22446 176.0
    0.00485 190.04146 190.04146 206.0
    0.00535 189.85841 189.85841 187.0
    0.00521 189.67520 189.67520 192.0
    0.00578 189.49213 189.49213 173.0
    0.00629 189.30894 189.30894 159.0
    0.00575 189.12592 189.12592 174.0
    0.00483 188.94267 188.94267 207.0
    0.00559 188.75948 188.75948 179.0
    0.00465 188.57617 188.57617 215.0
    0.00474 188.39287 188.39287 211.0
    0.00498 188.20949 188.20949 201.0
    0.00581 188.02612 188.02612 172.0
    0.00562 187.84258 187.84258 178.0
    0.00556 187.65903 187.65903 180.0
    0.00529 187.47536 187.47536 189.0
    0.00481 187.29175 187.90498 208.0
    0.00543 187.10802 187.78680 184.0
    0.00595 186.92409 187.67949 168.0
    0.00556 186.74011 187.58577 180.0
    0.00513 186.55602 187.50905 195.0
    0.00595 186.37187 187.45390 168.0
    0.00625 186.18764 187.42651 160.0
    0.00592 186.00328 187.43549 169.0
    0.00578 185.81873 187.49266 173.0
    0.00503 185.63409 187.61578 199.0
    0.00498 185.44940 188.25209 201.0
    0.00518 185.26459 188.64445 193.0
    0.00585 185.07954 189.25356 171.0
    0.00495 184.89445 190.30457 202.0
    0.00518 184.70909 192.72997 193.0
    0.00478 184.52374 200.08910 209.0
    0.00435 184.33823 222.13429 230.0
    0.00352 184.15242 274.78394 284.0
    0.002941 183.96663 365.13171 340.0
    0.002304 183.78049 465.50940 434.0
    0.001984 183.59435 510.41074 504.0
    0.002096 183.40794 459.33316 477.0
    0.002611 183.22141 358.09686 383.0
    0.00366 183.03471 270.76459 273.0
    0.00485 182.84776 222.44864 206.0
    0.00559 182.66071 207.05243 179.0
    0.00472 182.47350 215.70917 212.0
    0.00413 182.28603 250.17673 242.0
    0.003344 182.09839 311.50934 299.0
    0.002674 181.91049 378.82840 374.0
    0.002198 181.72249 406.58792 455.0
    0.002237 181.53429 368.81274 447.0
    0.003268 181.34581 298.45074 306.0
    0.00433 181.15721 238.62740 231.0
    0.00478 180.96828 204.98494 209.0
    0.00518 180.77922 191.10732 193.0
    0.00515 180.58989 186.29094 194.0
    0.00546 180.40044 184.43085 183.0
    0.00578 180.21066 183.39690 173.0
    0.00588 180.02074 182.64362 170.0
    0.00571 179.83046 181.42728 175.0
    0.00549 179.64012 180.97141 182.0
    0.00529 179.44940 180.57564 189.0
    0.00562 179.25859 180.22343 178.0
    0.00613 179.06741 179.90295 163.0
    0.00592 178.87601 179.60648 169.0
    0.00543 178.68442 179.32837 184.0
    0.00546 178.49258 179.06442 183.0
    0.00575 178.30049 178.81165 174.0
    0.00585 178.10815 178.56775 171.0
    0.00592 177.91550 177.91550 169.0
    0.00588 177.72273 177.72273 170.0
    0.00581 177.52959 177.52959 172.0
    0.00552 177.33626 177.33626 181.0
    0.00613 177.14261 177.14261 163.0
    0.00565 176.94879 176.94879 177.0
    0.00568 176.75464 176.75464 176.0
    0.00532 176.56021 176.56021 188.0
    0.00549 176.36559 177.60703 182.0
    0.00599 176.17065 177.54314 167.0
    0.00602 175.97551 177.50079 166.0
    0.00571 175.77997 177.48491 175.0
    0.00585 175.58426 177.50244 171.0
    0.00667 175.38829 177.56200 150.0
    0.00610 175.19202 177.67561 164.0
    0.00585 174.99545 177.85944 171.0
    0.00592 174.79866 178.13658 169.0
    0.00529 174.60152 178.54015 189.0
    0.00588 174.40417 179.11852 170.0
    0.00592 174.20653 179.94722 169.0
    0.00565 174.00864 181.15712 177.0
    0.00556 173.81050 183.08676 180.0
    0.00510 173.61189 187.07758 196.0
    0.00503 173.41322 198.53735 199.0
    0.00389 173.21416 233.87048 257.0
    0.002933 173.01488 324.29626 341.0
    0.002212 172.81526 493.88516 452.0
    0.001464 172.61536 707.08215 683.0
    0.001026 172.41518 841.37708 975.0
    0.001059 172.21477 780.77643 944.0
    0.001377 172.01399 581.52991 726.0
    0.002457 171.81308 384.04343 407.0
    0.00424 171.61166 261.37213 236.0
    0.00585 171.41016 207.26643 171.0
    0.00565 171.20824 188.49228 177.0
    0.00552 171.00615 182.18858 181.0
    0.00581 170.80382 179.40080 172.0
    0.00578 170.60097 177.70450 173.0
    0.00658 170.39804 176.55571 152.0
    0.00532 170.19472 175.90121 188.0
    0.00585 169.99124 176.13982 171.0
    0.00549 169.78740 178.54967 182.0
    0.00585 169.58330 185.27087 171.0
    0.00444 169.37885 197.26549 225.0
    0.00508 169.17416 210.88330 197.0
    0.00418 168.96921 217.85577 239.0
    0.00498 168.76405 214.75804 201.0
    0.00463 168.55847 211.63831 216.0
    0.00417 168.35271 218.57388 240.0
    0.00382 168.14659 236.92239 262.0
    0.003484 167.94029 249.22716 287.0
    0.003195 167.73370 240.08311 313.0
    0.00385 167.52678 215.67038 260.0
    0.00503 167.31960 192.17841 199.0
    0.00568 167.11217 177.72096 176.0
    0.00565 166.90442 171.28204 177.0
    0.00637 166.69653 168.90724 157.0
    0.00585 166.48822 167.95241 171.0
    0.00625 166.27969 167.39989 160.0
    0.00625 166.07085 167.13916 160.0
    0.00588 165.86188 166.79105 170.0
    0.00578 165.65266 166.48383 173.0
    0.00606 165.44302 166.20651 165.0
    0.00595 165.23326 165.95309 168.0
    0.00581 165.02303 165.71953 172.0
    0.00610 164.81273 165.42207 164.0
    0.00625 164.60216 165.23312 160.0
    0.00617 164.39127 165.06331 162.0
    0.00645 164.18019 164.91670 155.0
    0.00671 163.96873 164.80006 149.0
    0.00633 163.75716 164.57277 158.0
    0.00645 163.54533 164.58015 155.0
    0.00610 163.33321 164.74216 164.0
    0.00662 163.12090 165.43449 151.0
    0.00606 162.90820 167.98404 165.0
    0.00556 162.69542 175.56297 180.0
    0.00532 162.48242 192.26921 188.0
    0.00481 162.26907 217.81345 208.0
    0.00376 162.05562 241.28696 266.0
    0.003460 161.84169 244.90234 289.0
    0.00389 161.62778 225.05743 257.0
    0.00500 161.41356 198.04909 200.0
    0.00667 161.19911 177.91438 150.0
    0.00658 160.98447 167.61848 152.0
    0.00645 160.76958 163.59499 155.0
    0.00645 160.55441 162.13969 155.0
    0.00617 160.33913 162.98051 162.0
    0.00585 160.12354 162.67957 171.0
    0.00592 159.90787 162.48701 169.0
    0.00629 159.69189 162.37360 159.0
    0.00649 159.47569 162.33304 154.0
    0.00662 159.25945 162.36844 151.0
    0.00641 159.04283 162.48973 156.0
    0.00676 158.82613 162.71501 148.0
    0.00680 158.60913 163.07289 147.0
    0.00629 158.39200 163.60635 159.0
    0.00613 158.17470 164.38184 163.0
    0.00599 157.95717 165.50659 167.0
    0.00606 157.73947 167.19069 165.0
    0.00617 157.52161 169.94514 162.0
    0.00556 157.30351 176.88379 180.0
    0.00450 157.08534 198.16354 222.0
    0.003165 156.86694 260.43808 316.0
    0.002222 156.64842 402.78467 450.0
    0.001453 156.42966 633.81628 688.0
    0.001025 156.21086 868.96899 976.0
    0.000861 155.99181 942.73120 1161.0
    0.000983 155.77257 786.30054 1017.0
    0.001626 155.55328 535.21515 615.0
    0.002865 155.33376 334.38989 349.0
    0.00476 155.11414 226.98077 210.0
    0.00581 154.89432 184.64917 172.0
    0.00543 154.67442 170.59778 184.0
    0.00556 154.45439 165.41635 180.0
    0.00625 154.23422 162.67723 160.0
    0.00685 154.01389 160.79214 146.0
    0.00606 153.79346 159.35893 165.0
    0.00662 153.57289 158.22134 151.0
    0.00568 153.35229 157.29134 176.0
    0.00617 153.13144 156.51050 162.0
    0.00654 152.91063 155.84052 153.0
    0.00741 152.68958 155.25374 135.0
    0.00694 152.46844 154.73087 144.0
    0.00629 152.24728 155.78593 159.0
    0.00568 152.02602 155.51459 176.0
    0.00746 151.80464 155.30193 134.0
    0.00704 151.58325 153.68456 142.0
    0.00671 151.36159 153.76607 149.0
    0.00690 151.13998 153.86545 145.0
    0.00746 150.91824 154.03322 134.0
    0.00690 150.69653 154.28993 145.0
    0.00685 150.47478 154.66475 146.0
    0.00617 150.25272 155.19952 162.0
    0.00667 150.03085 155.95613 150.0
    0.00704 149.80873 157.03075 142.0
    0.00680 149.58673 158.59360 147.0
    0.00649 149.36464 161.09930 154.0
    0.00676 149.14238 166.37839 148.0
    0.00474 148.92020 181.71399 211.0
    0.00361 148.69794 228.56203 277.0
    0.002674 148.47568 345.85254 374.0
    0.001842 148.25342 559.95392 543.0
    0.001103 148.03101 818.89801 907.0
    0.000866 147.80870 967.00293 1155.0
    0.000912 147.58629 875.21338 1096.0
    0.001427 147.36398 631.23920 701.0
    0.002604 147.14169 403.67743 384.0
    0.00435 146.91922 267.83411 230.0
    0.00481 146.69685 206.21503 208.0
    0.00568 146.47443 179.46620 176.0
    0.00637 146.25212 165.99161 157.0
    0.00629 146.02979 158.65253 159.0
    0.00685 145.80746 154.66632 146.0
    0.00654 145.58508 152.47798 153.0
    0.00621 145.36281 151.17569 161.0
    0.00629 145.14058 150.42451 159.0
    0.00685 144.91843 150.06573 146.0
    0.00709 144.69618 149.81474 141.0
    0.00625 144.47406 149.27161 160.0
    0.00694 144.25194 148.33324 144.0
    0.00725 144.02992 147.31561 138.0
    0.00654 143.80804 146.49756 153.0
    0.00676 143.58607 145.93680 148.0
    0.00645 143.36430 144.00084 155.0
    0.00617 143.14246 143.91750 162.0
    0.00645 142.92079 144.06409 155.0
    0.00637 142.69917 144.97899 157.0
    0.00685 142.47768 148.06421 146.0
    0.00680 142.25621 155.58952 147.0
    0.00694 142.03479 168.12814 144.0
    0.00592 141.81355 181.18976 169.0
    0.00578 141.59248 186.59697 173.0
    0.00559 141.37138 178.14311 179.0
    0.00562 141.15051 164.07010 178.0
    0.00671 140.92960 152.63345 149.0
    0.00694 140.70897 148.86812 144.0
    0.00730 140.48839 146.69653 137.0
    0.00735 140.26794 146.25259 136.0
    0.00694 140.04764 146.44183 144.0
    0.00752 139.82741 146.93289 133.0
    0.00719 139.60739 147.67923 139.0
    0.00625 139.38757 148.73048 160.0
    0.00658 139.16782 150.18851 152.0
    0.00680 138.94832 152.24223 147.0
    0.00658 138.72882 155.38924 152.0
    0.00602 138.50960 161.51518 166.0
    0.00543 138.29060 177.43166 184.0
    0.00495 138.07162 221.37450 202.0
    0.003401 137.85301 320.91376 294.0
    0.002262 137.63437 491.83868 442.0
    0.001639 137.41605 705.44885 610.0
    0.001272 137.19789 903.16699 786.0
    0.001083 136.97995 1084.11572 923.0
    0.000983 136.76218 1295.15771 1017.0
    0.000978 136.54465 1437.59802 1023.0
    0.001082 136.32727 1310.49561 924.0
    0.001383 136.11018 945.60266 723.0
    0.002208 135.89325 570.63452 453.0
    0.00388 135.67661 327.38885 258.0
    0.00562 135.46014 215.57623 178.0
    0.00629 135.24391 176.21513 159.0
    0.00680 135.02802 164.95264 147.0
    0.00680 134.81221 166.11710 147.0
    0.00529 134.59679 181.46567 189.0
    0.00431 134.38150 217.50322 232.0
    0.00370 134.16655 269.70676 270.0
    0.003040 133.95178 310.96951 329.0
    0.002732 133.73734 306.19931 366.0
    0.003115 133.52316 258.38672 321.0
    0.00488 133.30930 203.66751 205.0
    0.00621 133.09566 166.35500 161.0
    0.00709 132.88229 147.41357 141.0
    0.00704 132.66919 140.65710 142.0
    0.00752 132.45648 138.13596 133.0
    0.00725 132.24396 134.52203 138.0
    0.00781 132.03186 133.89177 128.0
    0.00725 131.81999 133.50287 138.0
    0.00752 131.60840 133.48831 133.0
    0.00746 131.39722 134.12402 134.0
    0.00676 131.18623 135.50584 148.0
    0.00704 130.97569 137.05159 142.0
    0.00735 130.76535 137.49258 136.0
    0.00813 130.55537 136.13757 123.0
    0.00730 130.34581 133.93594 137.0
    0.00709 130.13657 132.06023 141.0
    0.00649 129.92763 130.91653 154.0
    0.00730 129.71913 129.96860 137.0
    0.00826 129.51080 129.64197 121.0
    0.00633 129.30298 129.43634 158.0
    0.00694 129.09543 129.21352 144.0
    0.00725 128.88837 128.99939 138.0
    0.00820 128.68164 128.79102 122.0
    0.00847 128.47513 128.58902 118.0
    0.00794 128.26917 128.39952 126.0
    0.00820 128.06351 128.23479 122.0
    0.00730 127.85829 128.10733 137.0
    0.00658 127.65347 128.00780 152.0
    0.00833 127.44895 127.88945 120.0
    0.00709 127.24491 127.69876 141.0
    0.00806 127.04123 127.45116 124.0
    0.00769 126.83799 127.21297 130.0
    0.00719 126.63519 127.02635 139.0
    0.00787 126.43266 126.98692 127.0
    0.00714 126.23074 127.33689 140.0
    0.00820 126.02908 128.78503 122.0
    0.00730 125.82800 132.44876 137.0
    0.00667 125.62727 138.71652 150.0
    0.00595 125.42700 145.41985 168.0
    0.00752 125.22709 147.85619 133.0
    0.00746 125.02772 143.59329 134.0
    0.00699 124.82877 136.22969 143.0
    0.00800 124.63032 130.09499 125.0
    0.00840 124.43217 126.64069 119.0
    0.00730 124.23461 125.14056 137.0
    0.00730 124.03741 124.51293 137.0
    0.00813 123.84079 124.16431 123.0
    0.00735 123.64467 123.89281 136.0
    0.00971 123.44889 123.64716 103.0
    0.00855 123.25365 123.41621 117.0
    0.00800 123.05883 123.47654 125.0
    0.00794 122.86460 123.29214 126.0
    0.00735 122.67082 123.11786 136.0
    0.00833 122.47756 122.95387 120.0
    0.00943 122.28476 122.80098 106.0
    0.00833 122.09238 122.66082 120.0
    0.00855 121.90060 122.53619 117.0
    0.00893 121.70934 122.43091 112.0
    0.00769 121.51851 122.35072 130.0
    0.00763 121.32830 122.26187 131.0
    0.00752 121.13843 122.26601 133.0
    0.00725 120.94927 122.33769 138.0
    0.00806 120.76060 122.52064 124.0
    0.00840 120.57236 122.96121 119.0
    0.00787 120.38478 124.27612 127.0
    0.00813 120.19753 128.66318 123.0
    0.00704 120.01100 141.44357 142.0
    0.00565 119.82496 169.63077 177.0
    0.00483 119.63947 213.02153 207.0
    0.00385 119.45451 253.41028 260.0
    0.003472 119.27004 260.42154 288.0
    0.00395 119.08624 227.26329 253.0
    0.00510 118.90298 181.52940 196.0
    0.00613 118.72018 147.33835 163.0
    0.00658 118.53809 129.90668 152.0
    0.00662 118.35643 123.20077 151.0
    0.00763 118.17538 120.89390 131.0
    0.00885 117.99484 119.91512 113.0
    0.00877 117.81506 119.30743 114.0
    0.00826 117.63567 118.83835 121.0
    0.00806 117.45699 118.44714 124.0
    0.00877 117.27882 118.10771 114.0
    0.00820 117.10123 117.80490 122.0
    0.00775 116.92431 117.52896 129.0
    0.00813 116.74785 117.27284 123.0
    0.00775 116.57212 117.03215 129.0
    0.00855 116.39690 116.80325 117.0
    0.00885 116.22231 116.58382 113.0
    0.00806 116.04833 116.37200 124.0
    0.00806 115.87494 116.16638 124.0
    0.00758 115.70216 115.72543 132.0
    0.00826 115.52998 115.55582 121.0
    0.00870 115.35841 115.38723 115.0
    0.00781 115.18751 115.21988 128.0
    0.00800 115.01714 115.05374 125.0
    0.00870 114.84752 114.88924 115.0
    0.00862 114.67842 114.72640 116.0
    0.00877 114.50993 114.68469 114.0
    0.00901 114.34213 114.53959 111.0
    0.00820 114.17491 114.40005 122.0
    0.00758 114.00838 114.26788 132.0
    0.00826 113.84248 114.14560 121.0
    0.00769 113.67711 114.03831 130.0
    0.00741 113.51253 113.96255 135.0
    0.00885 113.34847 113.98320 113.0
    0.00885 113.18514 114.31622 113.0
    0.00870 113.02248 115.44154 115.0
    0.00806 112.86031 117.90223 124.0
    0.00730 112.69894 121.48598 137.0
    0.00794 112.53813 124.47559 126.0
    0.00820 112.37809 124.53802 122.0
    0.00775 112.21862 121.95600 129.0
    0.00806 112.05976 120.02032 124.0
    0.00813 111.90160 122.63305 123.0
    0.00699 111.74417 132.97925 143.0
    0.00699 111.58736 150.63713 143.0
    0.00629 111.43126 171.55223 159.0
    0.00719 111.27573 175.51512 139.0
    0.00667 111.12089 162.34691 150.0
    0.00725 110.96671 143.43555 138.0
    0.00917 110.81328 129.28839 109.0
    0.00862 110.66052 122.39892 116.0
    0.00741 110.50841 120.84055 135.0
    0.00952 110.35691 121.00816 105.0
    0.00855 110.20615 122.08539 117.0
    0.00730 110.05609 123.75969 137.0
    0.00714 109.90667 126.09873 140.0
    0.00654 109.75796 129.34862 153.0
    0.00565 109.60984 134.02603 177.0
    0.00556 109.46249 141.75443 180.0
    0.00437 109.31586 159.48099 229.0
    0.003257 109.16993 212.69402 307.0
    0.002037 109.02459 367.20584 491.0
    0.001209 108.87996 719.23138 827.0
    0.000788 108.73607 1289.05005 1269.0
    0.000462 108.59285 1866.50769 2166.0
    0.000359 108.45041 2043.50745 2783.0
    0.000441 108.30853 1658.26721 2268.0
    0.000796 108.16743 1056.45117 1257.0
    0.001661 108.02690 604.70740 602.0
    0.003185 107.88724 413.76993 314.0
    0.002967 107.74821 395.71500 337.0
    0.002950 107.60985 410.28351 339.0
    0.003322 107.47224 368.08356 301.0
    0.00400 107.33524 281.48019 250.0
    0.00538 107.19902 201.64598 186.0
    0.00685 107.06353 153.20610 146.0
    0.00787 106.92867 131.39873 127.0
    0.00725 106.79460 122.93507 138.0
    0.00820 106.66107 119.25948 122.0
    0.00758 106.52841 117.21877 132.0
    0.00758 106.39645 116.12927 132.0
    0.00885 106.26514 115.98792 113.0
    0.00855 106.13461 116.58046 117.0
    0.00806 106.00462 117.03101 124.0
    0.00870 105.87550 116.20248 115.0
    0.00833 105.74706 110.49416 120.0
    0.00990 105.61932 108.56702 101.0
    0.01020 105.49225 107.18661 98.0
    0.00870 105.36594 106.42487 115.0
    0.00952 105.24027 106.02633 105.0
    0.00877 105.11543 105.77308 114.0
    0.00855 104.99117 105.05946 117.0
    0.00833 104.86774 104.92131 120.0
    0.00893 104.74491 104.78829 112.0
    0.00909 104.62282 104.65865 110.0
    0.00826 104.50147 104.53156 121.0
    0.00885 104.38083 104.40643 113.0
    0.00935 104.26089 104.28294 107.0
    0.00943 104.14170 104.16088 106.0
    0.00926 104.02317 104.04000 108.0
    0.00909 103.90536 103.92025 110.0
    0.00909 103.78828 103.80154 110.0
    0.01111 103.67191 103.68380 90.0
    0.01053 103.55624 103.55624 95.0
    0.00893 103.44130 103.44130 112.0
    0.00926 103.32708 103.32708 108.0
    0.00855 103.21349 103.21349 117.0
    0.00813 103.10072 103.10072 123.0
    0.00820 102.98858 102.98858 122.0
    0.00775 102.87721 102.87721 129.0
    0.00800 102.76645 102.76645 125.0
    0.00826 102.65649 102.65649 121.0
    0.00794 102.54720 102.54720 126.0
    0.00833 102.43864 102.43864 120.0
    0.00962 102.33079 102.33079 104.0
    0.00952 102.22359 102.22359 105.0
    0.01020 102.11712 102.11712 98.0
    0.01099 102.01141 102.01141 91.0
    0.01000 101.90636 101.90636 100.0
    0.00935 101.80203 101.80203 107.0
    0.00855 101.69838 101.69838 117.0
    0.00826 101.59540 101.59540 121.0
    0.00806 101.49321 101.49321 124.0
    0.00893 101.39163 101.39163 112.0
    0.01010 101.29086 101.29086 99.0
    0.00917 101.19073 101.19073 109.0
    0.00943 101.09123 101.09123 106.0
    0.00901 100.99250 100.99250 111.0
    0.00901 100.89445 100.89445 111.0
    0.00909 100.79710 100.79710 110.0
    0.00926 100.70045 100.70045 108.0
    0.00926 100.60442 100.60442 108.0
    0.00980 100.50922 100.50922 102.0
    0.00926 100.41459 100.41459 108.0
    0.00826 100.32073 100.32073 121.0
    0.00877 100.22755 100.60485 114.0
    0.00847 100.13496 100.55367 118.0
    0.00917 100.04316 100.51046 109.0
    0.00885 99.95200 100.47682 113.0
    0.00909 99.86152 100.88821 110.0
    0.00885 99.77174 100.92937 113.0
    0.00990 99.68259 100.99813 101.0
    0.01031 99.59419 101.10248 97.0
    0.00917 99.50645 101.25364 109.0
    0.00909 99.41935 101.46745 110.0
    0.01163 99.33298 101.76786 86.0
    0.00794 99.24725 102.19315 126.0
    0.00971 99.16215 102.82240 103.0
    0.01124 99.07774 103.92097 89.0
    0.00943 98.99406 107.09910 106.0
    0.00709 98.91101 114.86726 141.0
    0.00699 98.82865 135.56032 143.0
    0.00446 98.74686 178.05031 224.0
    0.003497 98.66577 239.85443 286.0
    0.002703 98.58537 297.03433 370.0
    0.002545 98.50568 320.71964 393.0
    0.002410 98.42656 321.46686 415.0
    0.002778 98.34809 330.66428 360.0
    0.002732 98.27027 339.81784 366.0
    0.002899 98.19318 310.76868 345.0
    0.00429 98.11671 244.48454 233.0
    0.00606 98.04086 178.38904 165.0
    0.00980 97.96563 136.37743 102.0
    0.00885 97.89105 118.57554 113.0
    0.00826 97.81717 117.16727 121.0
    0.00719 97.74390 132.07771 139.0
    0.00613 97.67125 173.84558 163.0
    0.00412 97.59926 249.73073 243.0
    0.003268 97.52782 338.96338 306.0
    0.002786 97.45708 385.29999 359.0
    0.002747 97.38699 346.73007 364.0
    0.003257 97.31749 258.17365 307.0
    0.00546 97.24862 178.02010 183.0
    0.00690 97.18032 131.13089 145.0
    0.00893 97.11270 112.97283 112.0
    0.00885 97.04572 106.44172 113.0
    0.00847 96.97930 104.30810 118.0
    0.00870 96.91351 103.43663 115.0
    0.00952 96.84829 102.59740 105.0
    0.01053 96.78375 104.47414 95.0
    0.00855 96.71977 104.79205 117.0
    0.01000 96.65639 105.35455 100.0
    0.00877 96.59367 106.18869 114.0
    0.00840 96.53146 107.35202 119.0
    0.00917 96.46986 108.94022 109.0
    0.00862 96.40892 111.11442 116.0
    0.00926 96.34850 114.19619 108.0
    0.00820 96.28870 119.18024 122.0
    0.00741 96.22948 130.16797 135.0
    0.00495 96.17079 161.28645 202.0
    0.002924 96.11276 250.12654 342.0
    0.001873 96.05526 446.55356 534.0
    0.001100 95.99838 755.09009 909.0
    0.000761 95.94203 1059.15063 1314.0
    0.000630 95.88620 1156.93115 1587.0
    0.000682 95.83098 1019.39331 1467.0
    0.000870 95.77634 885.01599 1150.0
    0.001080 95.72228 937.91724 926.0
    0.000997 95.66876 1106.19507 1003.0
    0.000876 95.61575 1135.12354 1141.0
    0.001139 95.56334 905.62708 878.0
    0.002041 95.51146 577.76239 490.0
    0.00405 95.46016 324.57553 247.0
    0.00694 95.40937 191.56825 144.0
    0.00763 95.35913 139.40309 131.0
    0.00855 95.30940 121.63849 117.0
    0.00893 95.26021 114.66415 112.0
    0.00971 95.21159 111.23521 103.0
    0.01010 95.16347 108.91425 99.0
    0.00962 95.11590 108.06915 104.0
    0.00870 95.06877 109.54645 115.0
    0.00775 95.02225 114.10580 129.0
    0.00763 94.97621 120.54127 131.0
    0.00775 94.93069 124.63816 129.0
    0.00833 94.88568 120.28674 120.0
    0.00847 94.84116 113.17687 118.0
    0.00901 94.79716 106.11964 111.0
    0.00926 94.75368 101.74835 108.0
    0.00926 94.71064 99.90865 108.0
    0.00990 94.66817 97.61557 101.0
    0.00885 94.62611 98.23489 113.0
    0.00877 94.58459 100.29154 114.0
    0.00800 94.54357 106.98257 125.0
    0.00581 94.50301 125.44110 172.0
    0.00439 94.46292 164.37975 228.0
    0.003067 94.42333 221.33719 326.0
    0.002304 94.38416 270.15854 434.0
    0.002096 94.34551 272.52686 477.0
    0.002538 94.30730 226.16248 394.0
    0.00382 94.26954 168.46274 262.0
    0.00667 94.23228 127.57811 150.0
    0.00877 94.19547 107.62018 114.0
    0.00917 94.15904 100.28276 109.0
    0.01000 94.12314 97.86557 100.0
    0.01031 94.08767 96.98696 97.0
    0.01020 94.05264 100.01085 98.0
    0.00926 94.01803 100.22942 108.0
    0.01111 93.98390 101.00575 90.0
    0.00971 93.95014 103.27481 103.0
    0.01136 93.91683 109.07536 88.0
    0.00893 93.88399 121.12138 112.0
    0.00847 93.85151 137.03406 118.0
    0.00855 93.81949 149.75647 117.0
    0.00870 93.78783 149.75806 115.0
    0.00952 93.75664 138.32489 105.0
    0.00952 93.72582 125.66537 105.0
    0.00877 93.69546 118.16680 114.0
    0.00952 93.66544 117.38170 105.0
    0.00855 93.63584 121.36118 117.0
    0.00752 93.60664 131.01291 133.0
    0.00495 93.57785 157.00749 202.0
    0.003436 93.54943 236.58081 291.0
    0.001976 93.52135 449.35580 506.0
    0.001136 93.49371 877.20361 880.0
    0.000701 93.46640 1467.03540 1427.0
    0.000488 93.43949 1923.34961 2048.0
    0.000464 93.41295 1883.94873 2153.0
    0.000570 93.38676 1416.90955 1754.0
    0.000929 93.36097 924.10516 1076.0
    0.001504 93.33553 638.83887 665.0
    0.001520 93.31043 517.50403 658.0
    0.001712 93.28566 420.29459 584.0
    0.002625 93.26127 306.19232 381.0
    0.00457 93.23721 208.89679 219.0
    0.00714 93.21348 150.27386 140.0
    0.00901 93.19011 124.30211 111.0
    0.00893 93.16707 113.83730 112.0
    0.00826 93.14438 109.25036 121.0
    0.00870 93.12197 106.57890 115.0
    0.00820 93.09989 104.70079 122.0
    0.01087 93.07820 103.29697 92.0
    0.01136 93.05675 102.23685 88.0
    0.00893 93.03564 101.44794 112.0
    0.00952 93.01482 100.88607 105.0
    0.01020 92.99430 100.52994 98.0
    0.01163 92.97412 96.64815 86.0
    0.00909 92.95424 97.22502 110.0
    0.00962 92.93459 97.89296 104.0
    0.00952 92.91531 98.97108 105.0
    0.00926 92.89624 101.15648 108.0
    0.00769 92.87755 107.64683 130.0
    0.00649 92.85909 126.58611 154.0
    0.00649 92.84088 174.99458 154.0
    0.00455 92.82295 266.57819 220.0
    0.002793 92.80534 383.01068 358.0
    0.002028 92.78793 458.40720 493.0
    0.002481 92.77084 427.92606 403.0
    0.00377 92.75395 320.44275 265.0
    0.00610 92.73731 213.08528 164.0
    0.00769 92.72100 146.55154 130.0
    0.00926 92.70486 117.94003 108.0
    0.01000 92.68905 109.89304 100.0
    0.00935 92.67342 111.96529 107.0
    0.00794 92.65801 123.57971 126.0
    0.00588 92.64287 148.81570 170.0
    0.00372 92.62794 191.23698 269.0
    0.002941 92.61325 254.36180 340.0
    0.002551 92.59875 346.01031 392.0
    0.002370 92.58451 469.58603 422.0
    0.002198 92.57048 575.18976 455.0
    0.002037 92.55664 572.99854 491.0
    0.002315 92.54298 449.73770 432.0
    0.00368 92.52958 296.64651 272.0
    0.00658 92.51638 186.82915 152.0
    0.00862 92.50335 132.54103 116.0
    0.01053 92.49056 111.71952 95.0
    0.01099 92.47786 105.45503 91.0
    0.00980 92.46545 103.43412 102.0
    0.00971 92.45313 102.78468 103.0
    0.00990 92.44106 102.89119 101.0
    0.00909 92.42919 103.75360 110.0
    0.00826 92.41740 105.94896 121.0
    0.00806 92.40585 112.20361 124.0
    0.00649 92.39446 132.22440 154.0
    0.00435 92.38319 189.07191 230.0
    0.002865 92.37214 312.15158 349.0
    0.001894 92.36118 498.34940 528.0
    0.001410 92.35039 668.07635 709.0
    0.001282 92.33979 692.67603 780.0
    0.001506 92.32932 547.83527 664.0
    0.002364 92.31895 354.53128 423.0
    0.00465 92.30875 211.84219 215.0
    0.00820 92.29869 140.60847 122.0
    0.00901 92.28873 113.53647 111.0
    0.00971 92.27891 104.72520 103.0
    0.00901 92.26923 101.43540 111.0
    0.00893 92.25967 99.71088 112.0
    0.00935 92.25018 98.59641 107.0
    0.01000 92.24087 97.83999 100.0
    0.00980 92.23161 97.34106 102.0
    0.01124 92.22253 97.04662 89.0
    0.01064 92.21350 96.93138 94.0
    0.01190 92.20457 96.99207 84.0
    0.01124 92.19575 97.24770 89.0
    0.01042 92.18703 97.75071 96.0
    0.01053 92.17836 98.65338 95.0
    0.00952 92.16985 100.57129 105.0
    0.00862 92.16133 105.48473 116.0
    0.00781 92.15297 121.89298 128.0
    0.00629 92.14465 166.47423 159.0
    0.00383 92.13641 252.77031 261.0
    0.002506 92.12825 365.99048 399.0
    0.002004 92.12016 445.28500 499.0
    0.002045 92.11211 422.67026 489.0
    0.003096 92.10413 320.23917 323.0
    0.00575 92.09623 213.34708 174.0
    0.00885 92.08833 144.83351 113.0
    0.00952 92.08055 114.87921 105.0
    0.00952 92.07278 104.26296 105.0
    0.01111 92.06506 101.00258 90.0
    0.01020 92.05738 99.89722 98.0
    0.01136 92.04971 99.51886 88.0
    0.01064 92.04214 99.55956 94.0
    0.01064 92.03457 99.97057 94.0
    0.01220 92.02700 100.79599 82.0
    0.00962 92.01951 102.23135 104.0
    0.01010 92.01200 105.09683 99.0
    0.00820 92.00454 112.70885 122.0
    0.00725 91.99709 135.22798 138.0
    0.00485 91.98961 192.33139 206.0
    0.003425 91.98217 300.44131 292.0
    0.002237 91.97478 440.28040 447.0
    0.001669 91.96734 540.25964 599.0
    0.001522 91.95994 540.78094 657.0
    0.001859 91.95248 496.67368 538.0
    0.002188 91.94508 505.10037 457.0
    0.002392 91.93764 567.71692 418.0
    0.002183 91.93022 583.89667 458.0
    0.002079 91.92277 484.94257 481.0
    0.002924 91.91528 332.40396 342.0
    0.00526 91.90782 208.82930 190.0
    0.00833 91.90034 141.28630 120.0
    0.00917 91.89279 113.97112 109.0
    0.00952 91.88521 104.58879 105.0
    0.00870 91.87764 101.00214 115.0
    0.00990 91.87000 99.07899 101.0
    0.00980 91.86237 97.76580 102.0
    0.01042 91.85466 96.78763 96.0
    0.01020 91.84692 96.03307 98.0
    0.01042 91.83913 95.43831 96.0
    0.00926 91.83132 94.96074 108.0
    0.01250 91.82346 94.57124 80.0
    0.01099 91.81553 93.40226 91.0
    0.01136 91.80756 93.21311 88.0
    0.00990 91.79953 93.05830 101.0
    0.01042 91.79141 92.94020 96.0
    0.01031 91.78326 92.88308 97.0
    0.01075 91.77506 92.04996 93.0
    0.01099 91.76676 92.37582 91.0
    0.00980 91.75843 92.83073 102.0
    0.01124 91.74998 93.18322 89.0
    0.01205 91.74149 93.13943 83.0
    0.01220 91.73295 92.73274 82.0
    0.01099 91.72423 92.27035 91.0
    0.01075 91.71552 91.95512 93.0
    0.01042 91.70669 91.80179 96.0
    0.01031 91.69780 91.82761 97.0
    0.00917 91.68877 91.81077 109.0
    0.00909 91.67971 91.80565 110.0
    0.01010 91.67052 91.80531 99.0
    0.01031 91.66124 91.80855 97.0
    0.01176 91.65186 91.81552 85.0
    0.01111 91.64237 91.82689 90.0
    0.01087 91.63282 91.84380 92.0
    0.01075 91.62310 91.86779 93.0
    0.01020 91.61333 91.90145 98.0
    0.01064 91.60341 91.97694 94.0
    0.01163 91.59340 92.04640 86.0
    0.01075 91.58328 92.14726 93.0
    0.01042 91.57304 92.31434 96.0
    0.00990 91.56269 92.68925 101.0
    0.01010 91.55216 93.81812 99.0
    0.01075 91.54158 97.11804 93.0
    0.00980 91.53084 104.76659 102.0
    0.00840 91.51997 117.43555 119.0
    0.00741 91.50903 130.80203 135.0
    0.00694 91.49792 135.72395 144.0
    0.00752 91.48668 127.66189 133.0
    0.00917 91.47530 113.73460 109.0
    0.00990 91.46376 102.30676 101.0
    0.01099 91.45212 96.19109 91.0
    0.01176 91.44031 94.22044 85.0
    0.01099 91.42834 94.88917 91.0
    0.00962 91.41631 97.67368 104.0
    0.00901 91.40408 101.86151 111.0
    0.00847 91.39172 105.23254 118.0
    0.00862 91.37920 104.95954 116.0
    0.01064 91.36649 101.21261 94.0
    0.01087 91.35368 96.85996 92.0
    0.00980 91.34068 93.86805 102.0
    0.01163 91.32756 92.42352 86.0
    0.01111 91.31425 91.87773 90.0
    0.01053 91.30079 91.67881 95.0
    0.01149 91.28719 91.58300 87.0
    0.01266 91.27346 91.51836 79.0
    0.01053 91.25948 91.46715 95.0
    0.01124 91.24539 91.33968 89.0
    0.01087 91.23110 91.31028 92.0
    0.01220 91.21668 91.28408 82.0
    0.01149 91.20206 91.26010 87.0
    0.01053 91.18725 91.23775 95.0
    0.01136 91.17228 91.21661 88.0
    0.01124 91.15716 91.19637 89.0
    0.01266 91.14185 91.17679 79.0
    0.01299 91.12640 91.15771 77.0
    0.01176 91.11069 91.11069 85.0
    0.01136 91.09486 91.09486 88.0
    0.01163 91.07883 91.07883 86.0
    0.01163 91.06259 91.06259 86.0
    0.01042 91.04623 91.04623 96.0
    0.01205 91.02967 91.02967 83.0
    0.01163 91.01284 91.01284 86.0
    0.01075 90.99591 90.99591 93.0
    0.01042 90.97876 90.97876 96.0
    0.01220 90.96141 90.96141 82.0
    0.01205 90.94391 90.94391 83.0
    0.01429 90.92616 90.92616 70.0
    0.01205 90.90825 90.90825 83.0
    0.01220 90.89013 90.89013 82.0
    0.01351 90.87186 90.87186 74.0
    0.01124 90.85334 90.85334 89.0
    0.01351 90.83462 90.83462 74.0
    0.01370 90.81572 90.81572 73.0
    0.01111 90.79665 90.79665 90.0
    0.01190 90.77734 90.77734 84.0
    0.01010 90.75784 90.75784 99.0
    0.01010 90.73812 90.73812 99.0
    0.01064 90.71820 90.71820 94.0
    0.01176 90.69810 90.69810 85.0
    0.01176 90.67778 90.67778 85.0
    0.01163 90.65728 90.65728 86.0
    0.01042 90.63652 90.63652 96.0
    0.01250 90.61559 90.61559 80.0
    0.00990 90.59444 90.59444 101.0
    0.01136 90.57307 90.57307 88.0
    0.01053 90.55151 90.55151 95.0
    0.00980 90.52974 90.52974 102.0
    0.01075 90.50772 90.50772 93.0
    0.01000 90.48552 90.48552 100.0
    0.01111 90.46309 90.46309 90.0
    0.01205 90.44049 90.44049 83.0
    0.01163 90.41766 90.41766 86.0
    0.01087 90.39457 90.39457 92.0
    0.01111 90.37134 90.37134 90.0
    0.01136 90.34787 90.34787 88.0
    0.01111 90.32411 90.32411 90.0
    0.01136 90.30021 90.30021 88.0
    0.01111 90.27606 90.27606 90.0
    0.01176 90.25170 90.25170 85.0
    0.01220 90.22714 91.38437 82.0
    0.01031 90.20237 91.48214 97.0
    0.01205 90.17735 91.60017 83.0
    0.01299 90.15214 91.74320 77.0
    0.01124 90.12664 93.17743 89.0
    0.01042 90.10101 93.52887 96.0
    0.01064 90.07512 93.95482 94.0
    0.01111 90.04900 94.47673 90.0
    0.01087 90.02270 95.12357 92.0
    0.01042 89.99612 95.93722 96.0
    0.01111 89.96936 96.97729 90.0
    0.01316 89.94241 98.33497 76.0
    0.01266 89.91516 100.16603 79.0
    0.01205 89.88774 102.84701 83.0
    0.00962 89.86009 107.78556 104.0
    0.00676 89.83222 120.38636 148.0
    0.00526 89.80413 156.40541 190.0
    0.00386 89.77578 244.84042 259.0
    0.002577 89.74725 408.04742 388.0
    0.001742 89.71852 619.63361 574.0
    0.001274 89.68951 790.85071 785.0
    0.001065 89.66032 853.95966 939.0
    0.001062 89.63091 862.87756 942.0
    0.001100 89.60128 856.78088 909.0
    0.001176 89.57143 766.69928 850.0
    0.001600 89.54130 570.29333 625.0
    0.002967 89.51102 360.68967 337.0
    0.00592 89.48048 215.12157 169.0
    0.00855 89.44973 142.98271 117.0
    0.00971 89.41876 115.34486 103.0
    0.00971 89.38757 105.67275 103.0
    0.00971 89.35616 101.53375 103.0
    0.01064 89.32452 99.07101 94.0
    0.01250 89.29269 97.31788 80.0
    0.01149 89.26061 95.98828 87.0
    0.01124 89.22833 94.95073 89.0
    0.01124 89.19582 94.12301 89.0
    0.01163 89.16312 93.45020 86.0
    0.01190 89.13017 92.89469 84.0
    0.01250 89.09700 92.42908 80.0
    0.01205 89.06362 90.84457 83.0
    0.01136 89.03002 90.61538 88.0
    0.01163 88.99624 90.41636 86.0
    0.01250 88.96220 88.96220 80.0
    0.01282 88.92794 89.01238 78.0
    0.01163 88.89351 88.98698 86.0
    0.01163 88.85887 88.96291 86.0
    0.01190 88.82398 88.94048 84.0
    0.01111 88.78887 88.92017 90.0
    0.01205 88.75356 88.90267 83.0
    0.01282 88.71804 88.88880 78.0
    0.01205 88.68231 90.17834 83.0
    0.01333 88.64639 90.31490 75.0
    0.01176 88.61024 90.48379 85.0
    0.01136 88.57388 90.69429 88.0
    0.01190 88.53732 90.95925 84.0
    0.01163 88.50053 91.29912 86.0
    0.01333 88.46356 91.75871 75.0
    0.01235 88.42638 92.48476 81.0
    0.01042 88.38894 93.98983 96.0
    0.01149 88.35138 97.61824 87.0
    0.00962 88.31360 105.50848 104.0
    0.00971 88.27557 118.60200 103.0
    0.00877 88.23734 133.27713 114.0
    0.00806 88.19890 141.55869 124.0
    0.00704 88.16035 139.98271 142.0
    0.00595 88.12151 142.53442 168.0
    0.00538 88.08248 177.76382 186.0
    0.00386 88.04330 280.72101 259.0
    0.002283 88.00388 462.86627 438.0
    0.001536 87.96426 663.16730 651.0
    0.001116 87.92451 751.40344 896.0
    0.001242 87.88448 642.28558 805.0
    0.002169 87.84429 436.85855 461.0
    0.00412 87.80394 261.92004 243.0
    0.00752 87.76335 163.99492 133.0
    0.00926 87.72261 124.49397 108.0
    0.01176 87.68167 112.16315 85.0
    0.01064 87.64053 109.17319 94.0
    0.01111 87.59921 109.92940 90.0
    0.00833 87.55767 115.06853 120.0
    0.00870 87.51599 128.69838 115.0
    0.00741 87.47413 154.90356 135.0
    0.00556 87.43205 190.25595 180.0
    0.00469 87.38983 219.38980 213.0
    0.00380 87.34740 229.15283 263.0
    0.003311 87.30482 244.92746 302.0
    0.002315 87.26200 345.61414 432.0
    0.001272 87.21903 644.12671 786.0
    0.000773 87.17592 1199.95056 1293.0
    0.000513 87.13261 1858.67639 1951.0
    0.000438 87.08915 2206.31519 2285.0
    0.000493 87.04549 1933.17749 2029.0
    0.000733 87.00168 1286.10852 1365.0
    0.001449 86.95765 692.71405 690.0
    0.003344 86.91353 341.66037 299.0
    0.00588 86.86919 191.74777 170.0
    0.00826 86.82471 140.60367 121.0
    0.01000 86.78006 123.30544 100.0
    0.01111 86.73523 115.58936 90.0
    0.01111 86.69025 111.03495 90.0
    0.01042 86.64512 108.12080 96.0
    0.01010 86.59980 106.40907 99.0
    0.00847 86.55437 105.87102 118.0
    0.00893 86.50874 107.09902 112.0
    0.00833 86.46301 114.05848 120.0
    0.00781 86.41709 136.62820 128.0
    0.00532 86.37100 192.10077 188.0
    0.00408 86.32481 290.68414 245.0
    0.003049 86.27841 409.61426 328.0
    0.002564 86.23193 489.60922 390.0
    0.002398 86.18530 492.38892 417.0
    0.002463 86.13846 477.07498 406.0
    0.002342 86.09156 481.67282 427.0
    0.002155 86.04441 472.69107 464.0
    0.002347 85.99722 402.82120 426.0
    0.003012 85.94986 291.82956 332.0
    0.00467 85.90234 193.42220 214.0
    0.00781 85.85474 133.87195 128.0
    0.00980 85.80694 107.13506 102.0
    0.01064 85.75906 97.29990 94.0
    0.01205 85.71102 94.44183 83.0
    0.01205 85.66288 92.71843 83.0
    0.01099 85.61461 91.63528 91.0
    0.01099 85.56622 90.87594 91.0
    0.01176 85.51765 90.33610 85.0
    0.01190 85.46901 89.96414 84.0
    0.01042 85.42021 89.73153 96.0
    0.01010 85.37133 89.62527 99.0
    0.01250 85.32233 89.64520 80.0
    0.01220 85.27319 89.78106 82.0
    0.01111 85.22400 90.27354 90.0
    0.01190 85.17463 91.11287 84.0
    0.01075 85.12520 92.32066 93.0
    0.01020 85.07563 94.91302 98.0
    0.00935 85.02594 100.49932 107.0
    0.00769 84.97617 111.82779 130.0
    0.00571 84.92629 138.46725 175.0
    0.00426 84.87629 199.13544 235.0
    0.002915 84.82621 307.06149 343.0
    0.001969 84.77602 435.15448 508.0
    0.001580 84.72578 504.64450 633.0
    0.001645 84.67539 453.13446 608.0
    0.002188 84.62492 327.55969 457.0
    0.00360 84.57436 212.78113 278.0
    0.00610 84.52374 149.05295 164.0
    0.00800 84.47299 137.60263 125.0
    0.00671 84.42218 174.32489 149.0
    0.00429 84.37127 258.56140 233.0
    0.003067 84.32028 367.28458 326.0
    0.002347 84.26922 436.60101 426.0
    0.002358 84.21809 405.95975 424.0
    0.002924 84.16689 303.00681 342.0
    0.00490 84.11558 200.17699 204.0
    0.00901 84.06419 135.61426 111.0
    0.00893 84.01276 106.83681 112.0
    0.00926 83.96127 96.95911 108.0
    0.00877 83.90972 94.21959 114.0
    0.01010 83.85808 94.83669 99.0
    0.00917 83.80633 100.61438 109.0
    0.00794 83.75462 117.94083 126.0
    0.00676 83.70277 153.09743 148.0
    0.00505 83.65089 204.65874 198.0
    0.00415 83.59895 248.36122 241.0
    0.00388 83.54692 252.28026 258.0
    0.00433 83.49488 214.56993 231.0
    0.00575 83.44284 163.19231 174.0
    0.00806 83.39064 122.97766 124.0
    0.00980 83.33849 100.75726 102.0
    0.01163 83.28621 91.25291 86.0
    0.01370 83.23395 87.96126 73.0
    0.01163 83.18165 86.75011 86.0
    0.01220 83.12928 86.20355 82.0
    0.01266 83.07688 85.89924 79.0
    0.01111 83.02442 85.72760 90.0
    0.01408 82.97196 85.65558 71.0
    0.01099 82.91947 85.67131 91.0
    0.01408 82.86692 85.77400 71.0
    0.01587 82.81438 85.97205 63.0
    0.01408 82.76182 86.28431 71.0
    0.01429 82.70918 86.74281 70.0
    0.01124 82.65658 87.40164 89.0
    0.01408 82.60390 88.36139 71.0
    0.01064 82.55125 89.59269 94.0
    0.00794 82.49856 92.83824 126.0
    0.00952 82.44585 101.98045 105.0
    0.00709 82.39314 129.48706 141.0
    0.00521 82.34039 197.27205 192.0
    0.003413 82.28768 319.65167 293.0
    0.002381 82.23493 466.98257 420.0
    0.001799 82.18217 551.48102 556.0
    0.002053 82.12943 499.27811 487.0
    0.002933 82.07671 358.07883 341.0
    0.00498 82.02393 223.71158 201.0
    0.00781 81.97118 141.88486 128.0
    0.01099 81.91846 106.12785 91.0
    0.01282 81.86571 93.69099 78.0
    0.01163 81.81294 89.43512 86.0
    0.01099 81.76027 87.51287 91.0
    0.01149 81.70755 86.35300 87.0
    0.01124 81.65485 85.64838 89.0
    0.01299 81.60218 85.93889 77.0
    0.01190 81.54951 86.21926 84.0
    0.01087 81.49690 86.72352 92.0
    0.00971 81.44424 86.88574 103.0
    0.01136 81.39169 86.30326 88.0
    0.01000 81.33906 85.31271 100.0
    0.01000 81.28653 84.46365 100.0
    0.01220 81.23404 83.99372 82.0
    0.01299 81.18152 83.85133 77.0
    0.01282 81.12907 82.97376 78.0
    0.01266 81.07670 83.27059 79.0
    0.01316 81.02427 83.70984 76.0
    0.01449 80.97195 84.37466 69.0
    0.01250 80.91961 85.58324 80.0
    0.01136 80.86737 88.65254 88.0
    0.00855 80.81517 98.01466 117.0
    0.00714 80.76298 123.69711 140.0
    0.00568 80.71087 177.51826 176.0
    0.00402 80.65874 256.50760 249.0
    0.003289 80.60674 325.58762 304.0
    0.003289 80.55476 331.99896 304.0
    0.00413 80.50284 269.65924 242.0
    0.00617 80.45097 188.90634 162.0
    0.00862 80.39919 129.94301 116.0
    0.01136 80.34742 100.26607 88.0
    0.01299 80.29575 88.97845 77.0
    0.01235 80.24410 85.20412 81.0
    0.01235 80.19257 83.72247 81.0
    0.01220 80.14108 82.89235 82.0
    0.01111 80.08968 82.31142 90.0
    0.01087 80.03831 81.87035 92.0
    0.01176 79.98707 81.52267 85.0
    0.01282 79.93583 81.24100 78.0
    0.01299 79.88474 81.00726 77.0
    0.01299 79.83366 80.80916 77.0
    0.01316 79.78270 80.63811 76.0
    0.01282 79.73183 80.48789 78.0
    0.01220 79.68100 80.35401 82.0
    0.01163 79.63029 80.54083 86.0
    0.01163 79.57964 81.59878 86.0
    0.00980 79.52912 81.76997 102.0
    0.01020 79.47864 81.97975 98.0
    0.01000 79.42828 82.23737 100.0
    0.01124 79.37801 82.55547 89.0
    0.01205 79.32787 82.95044 83.0
    0.01031 79.27776 83.44514 97.0
    0.01087 79.22778 84.07175 92.0
    0.01163 79.17786 84.87521 86.0
    0.01053 79.12809 85.92298 95.0
    0.01163 79.07845 87.31653 86.0
    0.01087 79.02888 89.23396 92.0
    0.01000 78.97939 92.11610 100.0
    0.00769 78.93005 99.44168 130.0
    0.00613 78.88077 113.97461 163.0
    0.00476 78.83166 156.32565 210.0
    0.003155 78.78262 264.46017 317.0
    0.001996 78.73370 475.76184 501.0
    0.001361 78.68494 765.04254 735.0
    0.001078 78.63623 995.23669 928.0
    0.001018 78.58770 991.64984 982.0
    0.001364 78.53923 755.69293 733.0
    0.002463 78.49091 466.36459 406.0
    0.00498 78.44273 260.30539 201.0
    0.00787 78.39465 158.48514 127.0
    0.00806 78.34672 121.53159 124.0
    0.00926 78.29891 112.04319 108.0
    0.00781 78.25120 114.70257 128.0
    0.00637 78.20367 134.22792 157.0
    0.00490 78.15623 197.08771 204.0
    0.003175 78.10896 347.22546 315.0
    0.002041 78.06184 603.45557 490.0
    0.001230 78.01479 887.89587 813.0
    0.001011 77.96792 1017.41614 989.0
    0.001010 77.92120 876.86426 990.0
    0.001661 77.87460 593.49884 602.0
    0.002994 77.82813 348.28900 334.0
    0.00505 77.78178 219.04080 198.0
    0.00521 77.73566 198.70753 192.0
    0.00505 77.68963 255.29594 198.0
    0.00364 77.64374 345.36267 275.0
    0.002793 77.59808 405.76691 358.0
    0.003003 77.55247 377.12094 333.0
    0.00368 77.50705 282.80099 272.0
    0.00552 77.46178 187.86418 181.0
    0.00870 77.41669 127.47779 115.0
    0.01042 77.37171 99.83071 96.0
    0.01087 77.32694 89.67055 92.0
    0.01042 77.28229 85.94385 96.0
    0.01124 77.23782 84.12390 89.0
    0.01176 77.19345 82.92258 85.0
    0.01282 77.14936 82.01761 78.0
    0.01190 77.10532 82.60895 84.0
    0.01087 77.06152 80.32820 92.0
    0.01064 77.01785 80.18794 94.0
    0.01136 76.97438 80.13261 88.0
    0.01124 76.93103 80.14313 89.0
    0.01124 76.88786 80.24914 89.0
    0.01205 76.84487 80.44355 83.0
    0.01064 76.80202 80.74210 94.0
    0.01149 76.75943 81.17038 87.0
    0.01266 76.71694 81.11754 79.0
    0.01235 76.67464 82.01039 81.0
    0.01235 76.63253 83.23831 81.0
    0.01205 76.59058 85.06512 83.0
    0.01087 76.54881 88.46118 92.0
    0.00787 76.50721 97.35555 127.0
    0.00680 76.46581 124.20213 147.0
    0.00503 76.42461 194.76811 199.0
    0.002985 76.38354 334.82449 335.0
    0.002222 76.34270 526.82141 450.0
    0.001647 76.30203 675.96112 607.0
    0.001464 76.26151 662.67932 683.0
    0.001779 76.22121 499.32916 562.0
    0.002571 76.18106 310.73737 389.0
    0.00439 76.14117 180.93645 228.0
    0.00813 76.10143 118.35244 123.0
    0.01064 76.06185 95.22933 94.0
    0.01064 76.02251 87.53342 94.0
    0.01163 75.98333 84.43906 86.0
    0.01190 75.94437 82.69035 84.0
    0.01493 75.90559 81.49260 67.0
    0.01389 75.86700 80.62309 72.0
    0.01149 75.82860 79.98511 87.0
    0.01124 75.79042 79.52366 89.0
    0.01136 75.75242 79.20963 88.0
    0.01205 75.71461 79.03693 83.0
    0.01235 75.67699 80.85168 81.0
    0.01266 75.63960 81.50755 79.0
    0.01316 75.60236 83.62735 76.0
    0.01099 75.56538 90.58168 91.0
    0.00901 75.52855 103.67455 111.0
    0.00855 75.49195 127.81192 117.0
    0.00752 75.45553 154.08403 133.0
    0.00641 75.41936 165.74786 156.0
    0.00680 75.38333 152.96028 147.0
    0.00901 75.34755 127.82677 111.0
    0.01075 75.31194 106.56531 93.0
    0.01031 75.27659 95.51720 97.0
    0.01087 75.24139 92.86229 92.0
    0.01020 75.20640 95.76364 98.0
    0.00806 75.17168 106.43091 124.0
    0.00621 75.13710 139.13565 161.0
    0.00427 75.10276 227.24451 234.0
    0.002732 75.06862 410.23093 366.0
    0.001751 75.03471 679.95795 571.0
    0.001294 75.00098 930.04193 773.0
    0.001139 74.96747 1004.27985 878.0
    0.001185 74.93417 896.50677 844.0
    0.001538 74.90110 750.10376 650.0
    0.001776 74.86823 628.22675 563.0
    0.002183 74.83553 492.49454 458.0
    0.003195 74.80309 340.80670 313.0
    0.00581 74.77087 215.82648 172.0
    0.00719 74.73883 140.40791 139.0
    0.00847 74.70704 106.27891 118.0
    0.01042 74.67542 93.46123 96.0
    0.01220 74.64406 88.56796 82.0
    0.01282 74.61288 86.22021 78.0
    0.01136 74.58192 84.95536 88.0
    0.01099 74.55120 84.81825 91.0
    0.01053 74.52068 87.32826 95.0
    0.01020 74.49039 96.65173 98.0
    0.00769 74.46032 118.96790 130.0
    0.00637 74.43041 155.88962 157.0
    0.00599 74.40079 194.59958 167.0
    0.00559 74.37135 208.74681 179.0
    0.00513 74.34212 183.44931 195.0
    0.00637 74.31313 142.67059 157.0
    0.00833 74.28432 108.25343 120.0
    0.01075 74.25579 88.16149 93.0
    0.01075 74.22742 80.25740 93.0
    0.01266 74.19928 77.58991 79.0
    0.01282 74.17138 76.66594 78.0
    0.01020 74.14369 76.24436 98.0
    0.01408 74.11620 76.00465 71.0
    0.01316 74.08897 75.87071 76.0
    0.01124 74.06191 75.82074 89.0
    0.01220 74.03510 75.85026 82.0
    0.01316 74.00851 75.96699 76.0
    0.01124 73.98211 76.19703 89.0
    0.01250 73.95596 76.62798 80.0
    0.01316 73.92999 77.62600 76.0
    0.01136 73.90428 80.59342 88.0
    0.01099 73.87875 89.45624 91.0
    0.00735 73.85347 110.94733 136.0
    0.00606 73.82841 148.85306 165.0
    0.00610 73.80354 194.09303 164.0
    0.00483 73.77888 219.36900 207.0
    0.00483 73.75448 202.70442 207.0
    0.00633 73.73028 159.16071 158.0
    0.01000 73.70629 117.82305 100.0
    0.00990 73.68253 92.50374 101.0
    0.01064 73.65898 81.33554 94.0
    0.01333 73.63565 77.40652 75.0
    0.01250 73.61255 76.05399 80.0
    0.01370 73.58963 75.44183 73.0
    0.01149 73.56694 75.06158 87.0
    0.01316 73.54447 74.78965 76.0
    0.01351 73.52223 74.58644 74.0
    0.01299 73.50020 74.43275 77.0
    0.01176 73.47835 74.31731 85.0
    0.01333 73.45679 74.23427 75.0
    0.01429 73.43542 74.18312 70.0
    0.01299 73.41423 74.17784 77.0
    0.01266 73.39325 74.28998 79.0
    0.01563 73.37249 74.77509 64.0
    0.01163 73.35199 76.24723 86.0
    0.01266 73.33167 79.22305 79.0
    0.01515 73.31152 84.35751 66.0
    0.01266 73.29164 89.33456 79.0
    0.01124 73.27197 90.61453 89.0
    0.01087 73.25249 87.00298 92.0
    0.01220 73.23324 81.51682 82.0
    0.01493 73.21417 77.16489 67.0
    0.01333 73.19533 76.55945 75.0
    0.01282 73.17672 75.79523 78.0
    0.01351 73.15829 75.68216 74.0
    0.01351 73.14008 75.80841 74.0
    0.01235 73.12206 76.04105 81.0
    0.01099 73.10426 76.35667 91.0
    0.01266 73.08671 76.76409 79.0
    0.01389 73.06928 77.28498 72.0
    0.01389 73.05212 77.95263 72.0
    0.01235 73.03513 78.81776 81.0
    0.01176 73.01836 79.95620 85.0
    0.01299 73.00181 81.49177 77.0
    0.01282 72.98540 83.67773 78.0
    0.01010 72.96927 87.32813 99.0
    0.00746 72.95332 95.85987 134.0
    0.00581 72.93752 120.84209 172.0
    0.00412 72.92201 191.03786 243.0
    0.002710 72.90661 346.02094 369.0
    0.001842 72.89145 591.36810 543.0
    0.001323 72.87651 838.00031 756.0
    0.001127 72.86176 915.70032 887.0
    0.001312 72.84720 753.84174 762.0
    0.002058 72.83282 490.10217 486.0
    0.00388 72.81863 275.01321 258.0
    0.00704 72.80466 156.57631 142.0
    0.01031 72.79086 108.42635 97.0
    0.01235 72.77727 92.29697 81.0
    0.01282 72.76389 86.66103 78.0
    0.01087 72.75066 84.31438 92.0
    0.01176 72.73766 85.23710 85.0
    0.01266 72.72482 87.80714 79.0
    0.01149 72.71217 95.17693 87.0
    0.01176 72.69974 108.42152 85.0
    0.00962 72.68743 125.71316 104.0
    0.00719 72.67538 142.07382 139.0
    0.00633 72.66349 153.17804 158.0
    0.00581 72.65178 155.09727 172.0
    0.00585 72.64023 142.85706 171.0
    0.00709 72.62889 121.71803 141.0
    0.00893 72.61774 102.77014 112.0
    0.01010 72.60677 90.14558 99.0
    0.01087 72.59595 87.29185 92.0
    0.01075 72.58531 91.07567 93.0
    0.00775 72.57487 102.96999 129.0
    0.00592 72.56458 129.35176 169.0
    0.00379 72.55450 185.03590 264.0
    0.002717 72.54453 294.15573 368.0
    0.001957 72.53481 471.33435 511.0
    0.001399 72.52522 673.69415 715.0
    0.001032 72.51582 780.13177 969.0
    0.001149 72.50658 692.33844 870.0
    0.001629 72.49754 482.34109 614.0
    0.003401 72.48862 284.79431 294.0
    0.00610 72.47989 164.08427 164.0
    0.00893 72.47131 110.57203 112.0
    0.01075 72.46291 91.75925 93.0
    0.01299 72.45467 85.23611 77.0
    0.01266 72.44656 82.48407 79.0
    0.01053 72.43867 80.91624 95.0
    0.01370 72.43093 79.95776 73.0
    0.01190 72.42328 79.51752 84.0
    0.01235 72.41586 79.90940 81.0
    0.01176 72.40855 82.50500 85.0
    0.00862 72.40143 90.74886 116.0
    0.00935 72.39446 109.49693 107.0
    0.00690 72.38765 139.71182 145.0
    0.00513 72.38097 172.31705 195.0
    0.00559 72.37444 188.04890 179.0
    0.00546 72.36806 182.39883 183.0
    0.00676 72.36185 171.76375 148.0
    0.00613 72.35574 170.05554 163.0
    0.00513 72.34982 165.78661 195.0
    0.00578 72.34404 146.72925 173.0
    0.00775 72.33839 119.77514 129.0
    0.01020 72.33289 97.53996 98.0
    0.01149 72.32750 85.00816 87.0
    0.01266 72.32226 79.97852 79.0
    0.01389 72.31718 78.67297 72.0
    0.01087 72.31223 78.92072 92.0
    0.00990 72.30740 82.12749 101.0
    0.00926 72.30271 86.84880 108.0
    0.00855 72.29814 101.20728 117.0
    0.00746 72.29369 138.94330 134.0
    0.00549 72.28938 214.16997 182.0
    0.003436 72.28522 318.97830 291.0
    0.002740 72.28117 404.08362 365.0
    0.002710 72.27726 403.72342 369.0
    0.003390 72.27344 318.43295 295.0
    0.00599 72.26978 214.90965 167.0
    0.00781 72.26620 141.50288 128.0
    0.01087 72.26278 105.76653 92.0
    0.01075 72.25945 93.39951 93.0
    0.01205 72.25625 91.57627 83.0
    0.01020 72.25315 95.40849 98.0
    0.00676 72.25019 109.81906 148.0
    0.00549 72.24733 154.68045 182.0
    0.003115 72.24456 268.20258 321.0
    0.002049 72.24192 481.28970 488.0
    0.001353 72.23937 754.42810 739.0
    0.001018 72.23695 941.82489 982.0
    0.001004 72.23463 889.05841 996.0
    0.001408 72.23241 644.11505 710.0
    0.002506 72.23028 382.85709 399.0
    0.00457 72.22824 210.11235 219.0
    0.00781 72.22631 128.77332 128.0
    0.01190 72.22447 98.28991 84.0
    0.01235 72.22276 88.32928 81.0
    0.01176 72.22108 84.24986 85.0
    0.01250 72.21957 81.95777 80.0
    0.01220 72.21810 80.50777 82.0
    0.01266 72.21673 79.80788 79.0
    0.01333 72.21547 80.11747 75.0
    0.01220 72.21424 81.72984 82.0
    0.01220 72.21314 84.36751 82.0
    0.01190 72.21209 86.96915 84.0
    0.01064 72.21114 89.18281 94.0
    0.01020 72.21028 94.44321 98.0
    0.01064 72.20947 108.56900 94.0
    0.00943 72.20879 132.63083 106.0
    0.00758 72.20813 154.65929 132.0
    0.00658 72.20756 160.39050 152.0
    0.00671 72.20708 141.90942 149.0
    0.00870 72.20663 114.26894 115.0
    0.01149 72.20628 92.40772 87.0
    0.01333 72.20601 80.58515 75.0
    0.01408 72.20579 75.81866 71.0
    0.01316 72.20560 74.19994 76.0
    0.01220 72.20552 73.60888 82.0
    0.01190 72.20547 73.31495 84.0
    0.01099 72.20547 74.59053 91.0
    0.01176 72.20557 74.63985 85.0
    0.01282 72.20568 74.81694 78.0
    0.01408 72.20587 75.25001 71.0
    0.01449 72.20612 76.17950 69.0
    0.01220 72.20638 77.76956 82.0
    0.01205 72.20674 79.79716 83.0
    0.01190 72.20709 81.34119 84.0
    0.01124 72.20755 81.52522 89.0
    0.01250 72.20799 80.76308 80.0
    0.01408 72.20853 80.20177 71.0
    0.01493 72.20908 80.39781 67.0
    0.01333 72.20967 82.02753 75.0
    0.01087 72.21030 85.81535 92.0
    0.00877 72.21098 96.15734 114.0
    0.00633 72.21168 126.98583 158.0
    0.00488 72.21239 206.13934 205.0
    0.003086 72.21317 359.82452 324.0
    0.001976 72.21394 567.19647 506.0
    0.001453 72.21478 726.14484 688.0
    0.001264 72.21561 711.08276 791.0
    0.001595 72.21648 535.82617 627.0
    0.002681 72.21738 332.03186 373.0
    0.00529 72.21828 189.86623 189.0
    0.00833 72.21922 120.26904 120.0
    0.01235 72.22015 93.96346 81.0
    0.01316 72.22112 85.13032 76.0
    0.01515 72.22211 81.62576 66.0
    0.01351 72.22309 79.69599 74.0
    0.01639 72.22408 78.38911 61.0
    0.01250 72.22509 77.44286 80.0
    0.01136 72.22611 76.74556 88.0
    0.01299 72.22712 76.23186 77.0
    0.01370 72.22813 75.86175 73.0
    0.01250 72.22917 75.61243 80.0
    0.01235 72.23022 75.47414 81.0
    0.01333 72.23122 75.45264 75.0
    0.01190 72.23223 75.58995 84.0
    0.01316 72.23325 76.08064 76.0
    0.01163 72.23426 76.27340 86.0
    0.00980 72.23528 81.55718 102.0
    0.00862 72.23627 94.97254 116.0
    0.00667 72.23724 120.67186 150.0
    0.00629 72.23822 154.79175 159.0
    0.00490 72.23915 180.17009 204.0
    0.00469 72.24011 176.59238 213.0
    0.00694 72.24103 147.31848 144.0
    0.00926 72.24191 114.04116 108.0
    0.01266 72.24281 91.10049 79.0
    0.01563 72.24365 81.57534 64.0
    0.01493 72.24448 77.56184 67.0
    0.01282 72.24529 76.35999 78.0
    0.01429 72.24606 76.04278 70.0
    0.01754 72.24683 76.02191 57.0
    0.01370 72.24753 76.16131 73.0
    0.01205 72.24821 76.43689 83.0
    0.01205 72.24886 76.85467 83.0
    0.01220 72.24947 77.43921 82.0
    0.01176 72.25002 79.34763 85.0
    0.01099 72.25057 80.57024 91.0
    0.00990 72.25105 82.31216 101.0
    0.00926 72.25153 85.02850 108.0
    0.00847 72.25191 89.88342 118.0
    0.00599 72.25227 100.45737 167.0
    0.00493 72.25259 127.62315 203.0
    0.003425 72.25284 197.82649 292.0
    0.002299 72.25308 345.22891 435.0
    0.001366 72.25324 571.48486 732.0
    0.000911 72.25335 791.92151 1098.0
    0.000804 72.25341 853.25623 1244.0
    0.000976 72.25340 700.12238 1025.0
    0.001664 72.25333 461.10953 601.0
    0.003322 72.25321 271.67804 301.0
    0.00459 72.25301 181.34634 218.0
    0.00446 72.25275 184.48515 224.0
    0.00358 72.25243 270.16443 279.0
    0.002717 72.25204 418.36731 368.0
    0.001953 72.25161 562.96442 512.0
    0.001730 72.25110 598.94611 578.0
    0.002045 72.25050 491.69635 489.0
    0.002967 72.24982 328.58908 337.0
    0.00508 72.24908 197.97575 197.0
    0.00826 72.24828 126.29308 121.0
    0.01111 72.24738 96.78369 90.0
    0.01149 72.24641 86.46606 87.0
    0.01124 72.24537 84.03632 89.0
    0.01250 72.24422 82.12430 80.0
    0.01333 72.24300 80.90834 75.0
    0.01333 72.24170 80.08338 75.0
    0.01299 72.24033 77.96683 77.0
    0.01408 72.23885 77.79217 71.0
    0.01389 72.23728 77.79701 72.0
    0.01282 72.23560 77.97695 78.0
    0.01408 72.23387 78.34601 71.0
    0.01538 72.23202 78.93823 65.0
    0.01370 72.23009 79.81705 73.0
    0.01282 72.22806 81.09680 78.0
    0.01136 72.22591 83.05532 88.0
    0.00901 72.22367 85.65315 111.0
    0.00787 72.22134 95.13992 127.0
    0.00592 72.21890 123.20130 169.0
    0.00380 72.21635 197.09082 263.0
    0.002532 72.21372 346.58386 395.0
    0.001689 72.21097 560.36804 592.0
    0.001239 72.20807 744.39514 807.0
    0.001272 72.20511 761.71368 786.0
    0.001678 72.20206 596.54553 596.0
    0.002994 72.19884 379.12512 334.0
    0.00532 72.19553 216.26389 188.0
    0.00901 72.19208 131.54889 111.0
    0.01075 72.18855 98.24438 93.0
    0.01333 72.18491 86.96244 75.0
    0.01429 72.18111 82.72340 70.0
    0.01250 72.17722 81.90263 80.0
    0.01351 72.17318 80.62064 74.0
    0.01266 72.16904 79.81760 79.0
    0.01351 72.16479 79.44391 74.0
    0.01205 72.16036 79.58412 83.0
    0.01351 72.15585 80.34930 74.0
    0.01136 72.15123 81.64296 88.0
    0.01235 72.14642 83.01833 81.0
    0.01000 72.14150 84.21059 100.0
    0.00935 72.13645 86.59199 107.0
    0.01000 72.13129 93.89149 100.0
    0.00781 72.12598 109.07945 128.0
    0.00667 72.12049 136.18271 150.0
    0.00546 72.11492 165.57367 183.0
    0.00457 72.10921 184.21602 219.0
    0.00422 72.10334 194.94676 237.0
    0.00427 72.09734 230.63263 234.0
    0.00356 72.09116 330.72910 281.0
    0.002857 72.08492 501.23950 350.0
    0.002398 72.07848 675.05841 417.0
    0.001876 72.07185 725.44366 533.0
    0.001894 72.06516 599.73315 528.0
    0.002457 72.05829 398.53235 407.0
    0.00426 72.05125 233.21555 235.0
    0.00752 72.04409 140.86365 133.0
    0.00800 72.03673 102.72889 125.0
    0.01235 72.02928 89.71124 81.0
    0.01266 72.02164 84.78997 79.0
    0.01149 72.01381 82.05255 87.0
    0.01724 72.00589 80.07056 58.0
    0.01408 71.99780 78.47321 71.0
    0.01408 71.98953 77.17368 71.0
    0.01370 71.98112 76.17397 73.0
    0.01163 71.97253 75.61035 86.0
    0.01220 71.96379 74.93170 82.0
    0.01250 71.95490 74.57420 80.0
    0.01220 71.94583 74.24766 82.0
    0.01250 71.93662 74.03259 80.0
    0.01235 71.92720 73.86100 81.0
    0.01449 71.91766 73.72633 69.0
    0.01250 71.90793 72.30076 80.0
    0.01282 71.89802 72.35197 78.0
    0.01471 71.88796 72.42049 68.0
    0.01695 71.87775 72.51279 59.0
    0.01235 71.86735 72.63923 81.0
    0.01316 71.85674 74.27569 76.0
    0.01333 71.84602 74.72182 75.0
    0.01493 71.83511 75.55446 67.0
    0.01205 71.82399 78.38813 83.0
    0.01064 71.81270 84.06129 94.0
    0.00909 71.80128 96.81702 110.0
    0.00990 71.78966 118.27074 101.0
    0.00855 71.77785 142.64839 117.0
    0.00699 71.76588 155.64262 143.0
    0.00699 71.75368 146.77823 143.0
    0.00893 71.74139 124.66859 112.0
    0.01064 71.72886 104.31643 94.0
    0.01235 71.71615 92.93241 81.0
    0.01136 71.70325 90.14009 88.0
    0.00943 71.69022 94.68001 106.0
    0.00758 71.67692 112.20774 132.0
    0.00500 71.66350 162.44173 200.0
    0.003077 71.64987 277.51132 325.0
    0.002096 71.63606 473.38855 477.0
    0.001497 71.62206 704.63214 668.0
    0.001174 71.60788 858.58252 852.0
    0.001089 71.59351 857.05145 918.0
    0.001224 71.57893 761.81403 817.0
    0.001490 71.56417 643.10870 671.0
    0.001887 71.54924 499.89258 530.0
    0.002801 71.53409 345.63361 357.0
    0.00493 71.51879 219.62802 203.0
    0.00813 71.50325 141.78894 123.0
    0.01087 71.48755 104.65034 92.0
    0.01266 71.47163 90.15656 79.0
    0.01235 71.45551 84.57438 81.0
    0.01250 71.43923 81.91326 80.0
    0.01389 71.42273 80.28139 72.0
    0.01408 71.40606 79.17102 71.0
    0.01299 71.38918 78.42566 77.0
    0.01316 71.37212 77.99423 76.0
    0.01316 71.35482 77.92974 76.0
    0.01190 71.33737 78.62513 84.0
    0.01099 71.31967 81.62287 91.0
    0.00877 71.30180 91.62085 114.0
    0.00735 71.28372 112.97864 136.0
    0.00610 71.26545 153.02101 164.0
    0.00476 71.24700 200.13568 210.0
    0.00385 71.22833 226.33966 260.0
    0.00369 71.20945 210.60458 271.0
    0.00483 71.19040 166.02594 207.0
    0.00769 71.17110 122.21735 130.0
    0.01042 71.15162 94.46423 96.0
    0.01124 71.13193 81.85682 89.0
    0.01351 71.11204 77.50445 74.0
    0.01471 71.09196 76.34348 68.0
    0.01587 71.07169 76.30907 63.0
    0.01266 71.05117 76.96922 79.0
    0.01087 71.03050 79.12551 92.0
    0.01064 71.00959 85.99996 94.0
    0.00833 70.98847 105.58477 120.0
    0.00637 70.96718 149.35393 157.0
    0.00459 70.94563 220.45827 218.0
    0.003067 70.92393 296.13892 326.0
    0.002865 70.90198 328.28925 349.0
    0.002778 70.87987 288.79733 360.0
    0.003448 70.85755 211.37595 290.0
    0.00592 70.83497 142.57440 169.0
    0.00877 70.81222 101.41828 114.0
    0.01099 70.78928 83.61300 91.0
    0.01266 70.76606 77.35033 79.0
    0.01266 70.74274 75.31615 79.0
    0.01333 70.71913 74.84938 75.0
    0.00990 70.69534 75.49004 101.0
    0.01111 70.67136 77.16028 90.0
    0.00962 70.64714 79.15329 104.0
    0.01075 70.62273 79.97939 93.0
    0.00901 70.59811 78.65662 111.0
    0.01205 70.57330 76.11221 83.0
    0.01370 70.54826 73.79440 73.0
    0.01370 70.52299 72.34751 73.0
    0.01282 70.49755 71.64689 78.0
    0.01205 70.47192 71.68161 83.0
    0.01563 70.44603 71.55341 64.0
    0.01587 70.41999 70.94498 63.0
    0.01408 70.39369 70.94912 71.0
    0.01370 70.36720 70.96826 73.0
    0.01351 70.34049 71.00269 74.0
    0.01515 70.31360 71.05469 66.0
    0.01754 70.28648 71.12816 57.0
    0.01299 70.25921 71.22926 77.0
    0.01515 70.23166 71.36682 66.0
    0.01563 70.20394 71.61930 64.0
    0.01408 70.17599 71.88583 71.0
    0.01667 70.14783 72.26716 60.0
    0.01408 70.11948 72.88804 71.0
    0.01408 70.09093 74.22362 71.0
    0.01250 70.06216 78.07586 80.0
    0.01075 70.03321 89.02452 93.0
    0.00917 70.00401 114.42039 109.0
    0.00741 69.97464 158.00954 135.0
    0.00595 69.94505 208.45529 168.0
    0.00503 69.91525 236.45461 199.0
    0.00529 69.88528 218.46950 189.0
    0.00730 69.85508 170.52548 137.0
    0.00909 69.82467 123.65318 110.0
    0.01099 69.79404 94.21500 91.0
    0.01205 69.76325 81.44566 83.0
    0.01351 69.73223 78.97858 74.0
    0.01235 69.70100 82.72131 81.0
    0.01031 69.66958 90.56076 97.0
    0.01075 69.63797 98.85857 93.0
    0.01136 69.60611 101.74525 88.0
    0.01087 69.57410 97.76673 92.0
    0.01053 69.54188 88.69411 95.0
    0.01163 69.50945 81.03030 86.0
    0.01333 69.47682 76.81463 75.0
    0.01333 69.44399 75.47915 75.0
    0.01316 69.41095 76.21554 76.0
    0.01053 69.37775 79.85600 95.0
    0.00962 69.34431 89.72112 104.0
    0.00833 69.31068 110.04980 120.0
    0.00694 69.27683 139.92679 144.0
    0.00578 69.24282 168.51363 173.0
    0.00510 69.20862 176.43871 196.0
    0.00541 69.17419 157.89668 185.0
    0.00680 69.13961 130.72623 147.0
    0.00763 69.10478 115.79057 131.0
    0.00645 69.06979 131.01146 155.0
    0.00476 69.03460 197.81163 210.0
    0.003311 68.99919 333.57379 302.0
    0.002283 68.96365 515.97443 438.0
    0.001721 68.92789 657.17822 581.0
    0.001495 68.89191 646.55988 669.0
    0.001783 68.85577 494.71451 561.0
    0.003077 68.81940 313.84979 325.0
    0.00571 68.78287 184.55861 175.0
    0.00909 68.74615 119.26483 110.0
    0.01075 68.70923 94.70425 93.0
    0.01124 68.67215 88.68472 89.0
    0.01124 68.63486 92.36525 89.0
    0.00971 68.59739 105.56666 103.0
    0.00893 68.55974 127.96349 112.0
    0.00877 68.52189 151.66292 114.0
    0.00909 68.48386 161.28183 110.0
    0.00813 68.44567 149.64091 123.0
    0.00719 68.40726 128.95345 139.0
    0.00602 68.36869 118.74237 166.0
    0.00546 68.32994 139.41350 183.0
    0.00398 68.29104 215.76073 251.0
    0.002778 68.25189 364.82458 360.0
    0.002016 68.21262 557.43915 496.0
    0.001495 68.17314 693.71320 669.0
    0.001389 68.13349 669.25598 720.0
    0.001712 68.09370 507.78125 584.0
    0.002625 68.05368 326.88538 381.0
    0.00500 68.01353 200.42365 200.0
    0.00746 67.97318 133.31044 134.0
    0.00870 67.93266 102.00430 115.0
    0.01190 67.89199 87.21948 84.0
    0.01250 67.85111 79.85951 80.0
    0.01333 67.81008 76.13520 75.0
    0.01471 67.76889 74.13563 68.0
    0.01429 67.72752 72.89631 70.0
    0.01389 67.68599 71.83832 72.0
    0.01429 67.64429 71.16809 70.0
    0.01538 67.60246 70.63141 65.0
    0.01190 67.56040 70.19160 84.0
    0.01333 67.51823 69.82513 75.0
    0.01449 67.47590 69.51484 69.0
    0.01333 67.43337 69.24828 75.0
    0.01316 67.39071 69.01659 76.0
    0.01370 67.34786 67.42285 73.0
    0.01389 67.30489 67.37144 72.0
    0.01316 67.26174 67.32118 76.0
    0.01538 67.21844 67.27184 65.0
    0.01639 67.17497 67.17497 61.0
    0.01351 67.13135 67.13135 74.0
    0.02000 67.08761 67.08761 50.0
    0.01538 67.04371 67.04371 65.0
    0.01613 66.99963 67.28716 62.0
    0.01429 66.95543 67.51698 70.0
    0.01429 66.91104 67.53568 70.0
    0.01587 66.86655 67.56546 63.0
    0.01587 66.82191 67.60909 63.0
    0.01754 66.77710 67.67028 57.0
    0.01538 66.73217 67.75409 65.0
    0.01667 66.68707 67.86747 60.0
    0.01613 66.64186 68.02016 62.0
    0.01389 66.59649 68.22626 72.0
    0.01429 66.55100 68.50701 70.0
    0.01563 66.50534 68.89642 64.0
    0.01389 66.45958 70.12032 72.0
    0.01724 66.41365 71.18301 58.0
    0.01099 66.36762 73.60365 91.0
    0.01111 66.32144 80.40031 90.0
    0.00952 66.27512 99.53020 105.0
    0.00719 66.22869 138.75856 139.0
    0.00556 66.18214 201.46579 180.0
    0.00389 66.13542 269.68744 257.0
    0.003460 66.08861 302.80521 289.0
    0.00353 66.04164 276.02667 283.0
    0.00513 65.99454 211.01886 195.0
    0.00870 65.94740 147.88710 115.0
    0.00971 65.90006 107.74894 103.0
    0.01111 65.85263 89.90538 90.0
    0.01149 65.80506 86.02375 87.0
    0.00917 65.75739 92.39407 109.0
    0.00752 65.70962 114.82755 133.0
    0.00513 65.66170 166.63062 195.0
    0.003436 65.61369 256.56506 291.0
    0.002545 65.56558 371.71500 393.0
    0.001818 65.51733 476.28256 550.0
    0.001587 65.46899 546.32831 630.0
    0.001639 65.42053 601.29828 610.0
    0.001560 65.37197 642.48505 641.0
    0.001572 65.32334 634.13007 636.0
    0.001757 65.27453 579.78876 569.0
    0.001972 65.22567 506.63071 507.0
    0.002545 65.17671 409.75912 393.0
    0.00386 65.12762 294.65955 259.0
    0.00581 65.07847 194.28685 172.0
    0.00917 65.02919 128.21660 109.0
    0.01220 64.97984 94.84231 82.0
    0.01250 64.93041 81.12053 80.0
    0.01449 64.88082 75.77081 69.0
    0.01587 64.83124 73.25011 63.0
    0.01493 64.78146 71.67218 67.0
    0.01471 64.73167 70.51638 68.0
    0.01471 64.68177 69.62439 68.0
    0.01493 64.63177 68.93661 67.0
    0.01471 64.58173 68.46364 68.0
    0.01493 64.53157 67.50099 67.0
    0.01449 64.48135 67.41897 69.0
    0.01408 64.43105 67.34049 71.0
    0.01370 64.38062 66.14350 73.0
    0.01408 64.33019 65.80444 71.0
    0.01613 64.27965 65.41467 62.0
    0.01493 64.22905 64.48734 67.0
    0.01449 64.17839 64.33881 69.0
    0.01563 64.12763 64.25831 64.0
    0.01471 64.07681 64.21127 68.0
    0.01471 64.02593 64.18045 68.0
    0.01538 63.97496 64.16402 65.0
    0.01587 63.92399 64.17824 63.0
    0.01429 63.87291 64.29041 70.0
    0.01449 63.82175 64.70319 69.0
    0.01724 63.77057 65.82777 58.0
    0.01754 63.71932 68.10389 57.0
    0.01471 63.66803 71.41651 68.0
    0.01389 63.61664 74.70895 72.0
    0.01299 63.56527 75.86345 77.0
    0.01266 63.51378 74.57261 79.0
    0.01124 63.46226 72.10497 89.0
    0.01333 63.41076 69.37647 75.0
    0.01351 63.35909 67.03111 74.0
    0.01408 63.30747 65.41962 71.0
    0.01471 63.25576 64.52055 68.0
    0.01923 63.20404 64.12260 52.0
    0.01818 63.15227 63.99427 55.0
    0.01639 63.10046 63.99169 61.0
    0.01613 63.04860 64.06176 62.0
    0.01515 62.99671 64.21187 66.0
    0.01563 62.94479 64.64317 64.0
    0.01724 62.89287 65.51752 58.0
    0.01299 62.84089 68.07813 77.0
    0.01493 62.78889 74.73528 67.0
    0.01299 62.73680 88.27509 77.0
    0.01075 62.68479 108.36167 93.0
    0.00763 62.63271 128.11621 131.0
    0.00735 62.58059 136.44395 136.0
    0.00820 62.52850 130.46237 122.0
    0.00820 62.47630 118.65650 122.0
    0.00826 62.42416 106.66563 121.0
    0.01042 62.37199 94.40467 96.0
    0.01408 62.31981 82.70805 71.0
    0.01613 62.26759 73.85876 62.0
    0.01695 62.21540 69.14545 59.0
    0.01429 62.16318 68.85108 70.0
    0.01515 62.11096 73.55987 66.0
    0.01163 62.05870 84.00589 86.0
    0.01042 62.00650 98.23058 96.0
    0.00971 61.95425 109.29961 103.0
    0.01064 61.90200 108.70606 94.0
    0.00980 61.84978 96.82581 102.0
    0.01493 61.79753 82.28794 67.0
    0.01471 61.74531 71.59386 68.0
    0.01493 61.69308 65.97524 67.0
    0.02128 61.64086 63.68309 47.0
    0.01613 61.58868 62.83477 62.0
    0.01754 61.53646 62.32466 57.0
    0.01587 61.48430 62.10934 63.0
    0.01408 61.43212 61.94656 71.0
    0.01852 61.37998 61.75099 54.0
    0.01786 61.32784 61.64178 56.0
    0.01667 61.27571 61.54560 60.0
    0.02000 61.22364 61.45913 50.0
    0.02128 61.17154 61.38609 47.0
    0.01613 61.11953 61.31359 62.0
    0.01786 61.06752 61.24615 56.0
    0.02174 61.01553 61.18345 46.0
    0.01563 60.96355 61.12640 64.0
    0.01587 60.91165 60.97165 63.0
    0.01667 60.85973 60.96822 60.0
    0.02083 60.80788 61.04919 48.0
    0.01724 60.75604 61.29969 58.0
    0.01724 60.70427 61.76373 58.0
    0.01563 60.65252 62.31654 64.0
    0.01852 60.60082 62.62483 54.0
    0.01852 60.54916 62.40189 54.0
    0.01754 60.49754 61.80483 57.0
    0.01818 60.44597 61.21270 55.0
    0.01724 60.39442 60.86967 58.0
    0.01587 60.34296 60.86697 63.0
    0.01613 60.29153 61.30689 62.0
    0.01613 60.24017 62.01144 62.0
    0.01429 60.18885 62.75834 70.0
    0.01563 60.13761 63.03700 64.0
    0.01724 60.08638 62.56802 58.0
    0.01587 60.03524 61.70428 63.0
    0.01389 59.98417 60.92801 72.0
    0.01754 59.93317 60.44758 57.0
    0.01667 59.88219 60.21950 60.0
    0.01887 59.83133 60.12686 53.0
    0.01923 59.78049 60.09136 52.0
    0.01786 59.72973 60.08408 56.0
    0.01667 59.67907 60.14787 60.0
    0.01639 59.62844 60.22054 61.0
    0.01493 59.57791 60.43289 67.0
    0.01563 59.52747 61.12690 64.0
    0.01408 59.47710 63.14640 71.0
    0.01282 59.42679 67.83024 78.0
    0.01408 59.37658 75.89045 71.0
    0.01220 59.32642 85.37652 82.0
    0.01075 59.27637 91.05893 93.0
    0.01053 59.22639 88.32820 95.0
    0.01220 59.17653 79.51666 82.0
    0.01563 59.12672 70.41832 64.0
    0.01587 59.07703 64.37650 63.0
    0.01613 59.02741 61.49636 62.0
    0.01695 58.97791 60.91316 59.0
    0.01724 58.92847 61.20636 58.0
    0.01515 58.87914 62.86366 66.0
    0.01389 58.82993 66.55050 72.0
    0.01351 58.78079 72.19840 74.0
    0.01190 58.73176 77.75557 84.0
    0.01205 58.68286 79.57774 83.0
    0.01235 58.63403 76.11378 81.0
    0.01493 58.58533 70.20066 67.0
    0.01493 58.53671 65.17004 67.0
    0.01351 58.48821 62.31549 74.0
    0.01370 58.43983 61.25450 73.0
    0.01538 58.39154 61.23020 65.0
    0.01449 58.34343 62.02903 69.0
    0.01429 58.29537 64.54543 70.0
    0.01299 58.24744 72.10925 77.0
    0.00901 58.19963 90.46409 111.0
    0.00658 58.15194 124.40172 152.0
    0.00546 58.10435 168.72554 183.0
    0.00435 58.05694 202.52205 230.0
    0.00435 58.00961 200.43950 230.0
    0.00490 57.96243 164.16632 204.0
    0.00641 57.91533 119.92489 156.0
    0.01149 57.86840 87.36113 87.0
    0.01563 57.82161 70.25446 64.0
    0.01695 57.77492 63.47393 59.0
    0.02000 57.72839 60.99174 50.0
    0.01667 57.68198 60.04146 60.0
    0.01786 57.63570 59.58237 56.0
    0.01667 57.58958 59.24583 60.0
    0.01429 57.54359 59.00057 70.0
    0.01923 57.49773 58.81934 52.0
    0.01538 57.45202 58.68790 65.0
    0.01515 57.40645 58.59876 66.0
    0.01515 57.36104 58.54910 66.0
    0.01923 57.31575 58.54040 52.0
    0.01538 57.27063 58.57943 65.0
    0.01471 57.22564 58.68267 68.0
    0.01408 57.18080 58.91070 71.0
    0.01493 57.13615 59.15073 67.0
    0.01408 57.09162 60.89392 71.0
    0.01220 57.04725 65.72417 82.0
    0.01266 57.00301 76.74271 79.0
    0.01000 56.95898 95.75801 100.0
    0.00794 56.91509 119.01649 126.0
    0.00694 56.87133 135.63620 144.0
    0.00813 56.82778 135.32246 123.0
    0.00870 56.78435 120.99406 115.0
    0.01124 56.74110 101.70457 89.0
    0.01064 56.69802 83.92278 94.0
    0.01087 56.65508 71.15434 92.0
    0.01333 56.61237 63.65413 75.0
    0.01852 56.56977 59.96278 54.0
    0.01389 56.52736 58.38546 72.0
    0.01613 56.48516 57.72196 62.0
    0.01429 56.44306 57.38531 70.0
    0.01316 56.40118 57.16365 76.0
    0.01333 56.35945 56.99312 75.0
    0.01587 56.31792 56.85338 63.0
    0.01961 56.27656 56.82949 51.0
    0.01587 56.23540 56.73676 63.0
    0.01724 56.19438 56.65745 58.0
    0.02041 56.15358 56.58928 49.0
    0.01639 56.11293 56.53073 61.0
    0.01587 56.07251 56.48108 63.0
    0.01639 56.03223 56.28203 61.0
    0.01515 55.99216 56.26482 66.0
    0.01639 55.95226 56.25592 61.0
    0.01515 55.91256 56.21370 66.0
    0.01639 55.87306 56.23379 61.0
    0.01695 55.83374 56.27365 59.0
    0.01449 55.79462 56.34573 69.0
    0.01493 55.75567 56.48983 67.0
    0.01389 55.71696 56.85960 72.0
    0.01515 55.67840 57.96914 66.0
    0.01299 55.64006 61.05765 77.0
    0.01250 55.60191 67.93002 80.0
    0.01149 55.56396 79.27522 87.0
    0.01205 55.52624 91.99442 83.0
    0.01163 55.48869 98.80205 86.0
    0.01190 55.45132 94.12825 84.0
    0.01351 55.41422 81.88678 74.0
    0.01429 55.37729 69.75956 70.0
    0.01538 55.34056 62.25112 65.0
    0.01471 55.30404 58.48879 68.0
    0.01493 55.26770 57.07200 67.0
    0.01724 55.23161 56.60011 58.0
    0.01724 55.19572 56.42715 58.0
    0.01667 55.16003 56.35876 60.0
    0.01724 55.12457 56.34668 58.0
    0.01786 55.08928 56.38173 56.0
    0.01515 55.05426 56.46715 66.0
    0.01493 55.01942 56.61823 67.0
    0.01587 54.98482 56.87366 63.0
    0.01667 54.95044 57.31183 60.0
    0.01493 54.91623 58.05584 67.0
    0.01408 54.88230 59.30980 71.0
    0.01538 54.84854 61.72462 65.0
    0.01266 54.81502 67.61628 79.0
    0.00990 54.78170 82.51517 101.0
    0.00840 54.74862 114.40749 119.0
    0.00637 54.71576 164.47787 157.0
    0.00490 54.68317 216.73067 204.0
    0.00450 54.65076 239.11098 222.0
    0.00515 54.61858 213.13133 194.0
    0.00662 54.58660 160.31129 151.0
    0.00952 54.55490 111.82072 105.0
    0.01408 54.52338 81.15218 71.0
    0.01639 54.49213 66.51247 61.0
    0.01429 54.46107 60.98820 70.0
    0.01449 54.43026 58.78464 69.0
    0.01786 54.39970 57.87746 56.0
    0.01887 54.36934 57.53424 53.0
    0.01724 54.33924 57.67945 58.0
    0.01587 54.30935 58.54360 63.0
    0.01695 54.27971 60.34717 59.0
    0.01449 54.25031 62.79070 69.0
    0.01316 54.22110 64.75773 76.0
    0.01282 54.19217 64.93832 78.0
    0.01587 54.16349 63.57587 63.0
    0.01538 54.13502 63.11516 65.0
    0.01471 54.10678 65.14737 68.0
    0.01190 54.07878 73.77565 84.0
    0.00877 54.05106 92.69926 114.0
    0.00758 54.02357 123.89751 132.0
    0.00562 53.99630 161.11528 178.0
    0.00457 53.96928 192.67523 219.0
    0.00546 53.94247 213.02074 183.0
    0.00549 53.91594 225.13943 182.0
    0.00515 53.88964 221.73424 194.0
    0.00641 53.86358 191.85141 156.0
    0.00769 53.83780 146.46957 130.0
    0.01149 53.81222 106.00182 87.0
    0.01299 53.78690 81.03521 77.0
    0.01299 53.76186 71.30996 77.0
    0.01099 53.73703 74.40675 91.0
    0.00877 53.71247 93.51154 114.0
    0.00730 53.68811 136.34573 137.0
    0.00488 53.66405 203.03177 205.0
    0.00403 53.64021 271.49731 248.0
    0.003115 53.61664 300.04977 321.0
    0.00370 53.59330 266.77090 270.0
    0.00543 53.57022 202.03374 184.0
    0.00746 53.54737 145.79443 134.0
    0.01111 53.52484 112.30436 90.0
    0.01031 53.50247 93.96372 97.0
    0.01493 53.48042 80.60014 67.0
    0.01538 53.45856 70.13726 65.0
    0.01190 53.43702 62.98314 84.0
    0.01538 53.41570 58.79631 65.0
    0.01538 53.39465 57.26464 65.0
    0.01408 53.37381 56.95022 71.0
    0.01250 53.35325 57.36946 80.0
    0.01818 53.33297 58.14674 55.0
    0.02326 53.31291 58.70581 43.0
    0.01587 53.29313 58.69255 63.0
    0.01667 53.27358 58.58405 60.0
    0.01695 53.25430 59.50517 59.0
    0.01408 53.23527 62.54145 71.0
    0.01389 53.21650 68.46254 72.0
    0.01087 53.19798 77.04835 92.0
    0.00962 53.17975 88.75739 104.0
    0.00794 53.16173 100.23614 126.0
    0.00870 53.14401 105.11085 115.0
    0.00893 53.12653 98.34617 112.0
    0.01064 53.10927 84.73051 94.0
    0.01099 53.09231 72.96015 91.0
    0.00971 53.07560 68.34566 103.0
    0.00935 53.05916 71.30664 107.0
    0.00735 53.04296 78.45692 136.0
    0.00592 53.02702 84.30344 169.0
    0.00613 53.01134 84.47772 163.0
    0.00800 52.99590 79.70396 125.0
    0.01053 52.98077 72.80563 95.0
    0.01299 52.96586 65.80946 77.0
    0.01538 52.95120 60.26946 65.0
    0.01639 52.93682 56.71447 61.0
    0.01724 52.92271 54.83321 58.0
    0.01887 52.90882 53.98906 53.0
    0.01818 52.89523 53.63078 55.0
    0.01852 52.88187 53.43419 54.0
    0.01695 52.86877 53.32490 59.0
    0.01818 52.85595 53.24284 55.0
    0.01695 52.84338 53.06816 59.0
    0.01667 52.83107 53.02306 60.0
    0.01667 52.81902 53.03642 60.0
    0.01471 52.80720 53.00899 68.0
    0.01639 52.79567 52.98658 61.0
    0.01724 52.78439 52.96852 58.0
    0.01613 52.77339 52.95448 62.0
    0.02000 52.76262 52.88397 50.0
    0.02041 52.75211 52.88354 49.0
    0.01923 52.74187 52.88695 52.0
    0.02273 52.73189 52.87304 44.0
    0.02273 52.72218 52.88938 44.0
    0.01852 52.71268 52.91378 54.0
    0.01754 52.70349 53.12794 57.0
    0.01818 52.69451 53.20450 55.0
    0.01724 52.68585 53.33695 58.0
    0.01613 52.67741 53.64463 62.0
    0.01515 52.66923 54.48732 66.0
    0.01493 52.66130 56.61618 67.0
    0.01316 52.65363 60.92134 76.0
    0.01190 52.64622 67.30852 84.0
    0.01111 52.63909 73.57188 90.0
    0.00971 52.63218 75.79578 103.0
    0.00909 52.62552 72.21114 110.0
    0.01042 52.61914 65.77143 96.0
    0.01333 52.61302 60.17591 75.0
    0.01538 52.60716 57.11378 65.0
    0.01587 52.60152 56.80641 63.0
    0.01220 52.59615 59.90325 82.0
    0.01031 52.59105 68.61419 97.0
    0.00971 52.58620 85.12411 103.0
    0.00781 52.58158 107.25619 128.0
    0.00645 52.57723 125.30908 155.0
    0.00654 52.57314 126.51100 153.0
    0.00714 52.56930 109.89883 140.0
    0.00909 52.56570 88.26241 110.0
    0.01031 52.56236 71.53621 97.0
    0.01299 52.55926 63.12110 77.0
    0.01471 52.55642 60.62602 68.0
    0.01587 52.55384 60.38994 63.0
    0.01818 52.55151 59.92541 55.0
    0.01613 52.54941 58.63459 62.0
    0.01754 52.54756 56.98841 57.0
    0.01613 52.54597 55.72604 62.0
    0.01429 52.54462 55.03822 70.0
    0.01587 52.54354 54.84275 63.0
    0.01754 52.54268 54.97841 57.0
    0.01754 52.54206 55.37577 57.0
    0.01754 52.54172 56.19965 57.0
    0.01449 52.54162 58.29045 69.0
    0.01205 52.54172 64.27749 83.0
    0.01235 52.54210 79.80260 81.0
    0.01064 52.54272 111.60336 94.0
    0.00735 52.54359 160.23500 136.0
    0.00676 52.54470 209.50111 148.0
    0.00667 52.54603 229.29652 150.0
    0.00658 52.54762 203.38310 152.0
    0.00855 52.54946 152.50063 117.0
    0.01000 52.55153 105.74389 100.0
    0.01786 52.55384 76.42312 56.0
    0.01299 52.55639 62.71869 77.0
    0.01515 52.55918 57.53675 66.0
    0.01667 52.56222 55.68921 60.0
    0.01786 52.56546 54.88911 56.0
    0.01639 52.56898 54.41838 61.0
    0.01724 52.57270 54.08825 58.0
    0.01429 52.57667 53.84145 70.0
    0.01449 52.58086 53.65175 69.0
    0.01786 52.58530 53.50335 56.0
    0.01923 52.58997 53.56427 52.0
    0.02439 52.59488 53.48815 41.0
    0.01639 52.60001 53.45307 61.0
    0.01613 52.60537 53.64888 62.0
    0.01754 52.61097 53.65418 57.0
    0.01389 52.61681 53.67685 72.0
    0.01587 52.62282 53.32781 63.0
    0.01471 52.62909 53.43211 68.0
    0.01449 52.63560 53.55861 69.0
    0.01639 52.64234 53.71423 61.0
    0.01667 52.64931 53.90921 60.0
    0.02564 52.65646 54.15870 39.0
    0.01429 52.66388 54.49052 70.0
    0.01389 52.67150 54.97699 72.0
    0.01961 52.67933 55.86850 51.0
    0.01613 52.68740 58.49853 62.0
    0.01471 52.69569 64.06525 68.0
    0.01282 52.70420 76.80378 78.0
    0.01163 52.71292 100.46178 86.0
    0.00806 52.72186 134.75867 124.0
    0.00676 52.73102 172.04155 148.0
    0.00541 52.74039 199.48402 185.0
    0.00571 52.74997 209.34361 175.0
    0.00581 52.75978 197.21675 172.0
    0.00730 52.76978 163.72131 137.0
    0.00847 52.78000 123.48225 118.0
    0.01075 52.79045 91.40704 93.0
    0.01408 52.80108 72.74504 71.0
    0.01471 52.81193 65.35428 68.0
    0.01282 52.82301 66.17326 78.0
    0.01250 52.83426 76.70634 80.0
    0.01000 52.84573 103.46398 100.0
    0.00826 52.85740 151.47037 121.0
    0.00610 52.86929 212.05344 164.0
    0.00493 52.88138 256.34146 203.0
    0.00485 52.89367 252.01538 206.0
    0.00571 52.90614 202.73981 175.0
    0.00855 52.91882 142.46069 117.0
    0.01235 52.93171 97.36960 81.0
    0.01351 52.94479 73.14841 74.0
    0.01449 52.95808 63.12582 69.0
    0.01563 52.97153 60.34025 64.0
    0.01587 52.98522 60.73766 63.0
    0.01538 52.99908 62.90770 65.0
    0.01316 53.01313 66.70963 76.0
    0.01149 53.02737 70.94117 87.0
    0.01235 53.04180 74.54318 81.0
    0.01370 53.05641 77.00842 73.0
    0.01316 53.07124 77.54337 76.0
    0.01266 53.08623 75.40349 79.0
    0.01176 53.10141 74.06460 85.0
    0.01020 53.11676 80.60811 98.0
    0.00855 53.13229 104.57726 117.0
    0.00667 53.14806 153.25995 150.0
    0.00510 53.16394 220.03427 196.0
    0.00395 53.18004 277.94159 253.0
    0.003401 53.19630 288.02734 294.0
    0.00380 53.21275 242.14355 263.0
    0.00524 53.22937 173.39334 191.0
    0.00758 53.24618 116.29399 132.0
    0.01075 53.26314 82.40192 93.0
    0.01266 53.28027 67.49984 79.0
    0.01282 53.29759 63.07936 78.0
    0.01370 53.31506 64.61220 73.0
    0.01282 53.33271 72.12629 78.0
    0.01031 53.35055 86.85129 97.0
    0.00806 53.36852 106.75820 124.0
    0.00649 53.38666 122.54994 154.0
    0.00546 53.40498 123.28328 183.0
    0.00662 53.42344 108.91323 151.0
    0.00980 53.44208 90.99328 102.0
    0.01250 53.46088 79.63366 80.0
    0.01220 53.47985 78.89727 82.0
    0.01124 53.49894 87.37572 89.0
    0.00909 53.51821 101.87627 110.0
    0.00746 53.53764 121.23373 134.0
    0.00704 53.55721 149.48888 142.0
    0.00629 53.57692 188.55995 159.0
    0.00575 53.59681 223.40483 174.0
    0.00595 53.61683 227.64517 168.0
    0.00599 53.63702 194.83298 167.0
    0.00730 53.65734 150.87921 137.0
    0.00926 53.67778 124.70691 108.0
    0.00952 53.69842 130.89139 105.0
    0.00769 53.71915 166.41228 130.0
    0.00649 53.74008 212.18663 154.0
    0.00481 53.76110 239.97218 208.0
    0.00478 53.78225 234.16386 209.0
    0.00498 53.80359 206.61800 201.0
    0.00556 53.82504 175.04056 180.0
    0.00752 53.84662 144.72427 133.0
    0.00909 53.86832 115.46884 110.0
    0.01250 53.89017 90.80901 80.0
    0.01408 53.91216 73.67095 71.0
    0.01852 53.93428 64.24078 54.0
    0.01563 53.95649 59.93023 64.0
    0.01695 53.97887 58.24126 59.0
    0.01695 54.00134 57.53261 59.0
    0.02128 54.02396 57.08692 47.0
    0.01923 54.04666 56.62056 52.0
    0.02381 54.06953 56.58421 42.0
    0.01852 54.09249 56.64793 54.0
    0.01613 54.11559 56.82024 62.0
    0.01923 54.13881 57.14179 52.0
    0.01887 54.16212 57.74171 53.0
    0.01389 54.18557 59.13086 72.0
    0.01471 54.20911 63.47335 68.0
    0.01389 54.23275 73.42278 72.0
    0.00980 54.25653 95.48962 102.0
    0.00813 54.28041 133.23520 123.0
    0.00709 54.30439 180.96278 141.0
    0.00541 54.32847 218.20493 185.0
    0.00529 54.35265 221.85182 189.0
    0.00613 54.37695 189.05943 163.0
    0.00917 54.40134 141.50174 109.0
    0.01351 54.42586 101.67083 74.0
    0.01333 54.45041 77.95365 75.0
    0.01449 54.47511 67.42806 69.0
    0.01333 54.49990 64.20975 75.0
    0.01282 54.52478 64.54044 78.0
    0.01136 54.54972 68.34090 88.0
    0.00901 54.57480 80.18266 111.0
    0.00800 54.59994 110.95825 125.0
    0.00549 54.62518 174.70416 182.0
    0.00377 54.65049 273.57321 265.0
    0.002604 54.67590 379.00183 384.0
    0.002101 54.70139 430.69318 476.0
    0.002188 54.72694 388.07407 457.0
    0.002950 54.75261 285.05722 339.0
    0.00457 54.77831 183.00409 219.0
    0.00714 54.80415 115.02544 140.0
    0.01124 54.83000 81.27887 89.0
    0.01250 54.85596 67.92325 80.0
    0.01370 54.88199 63.59947 73.0
    0.01639 54.90808 62.63264 61.0
    0.01695 54.93427 63.55313 59.0
    0.01587 54.96051 66.06451 63.0
    0.01587 54.98679 69.39632 63.0
    0.01449 55.01318 71.94759 69.0
    0.01408 55.03960 72.83860 71.0
    0.01449 55.06610 74.92938 69.0
    0.01299 55.09265 84.74284 77.0
    0.00962 55.11927 108.64265 104.0
    0.00769 55.14594 146.06125 130.0
    0.00592 55.17265 183.24971 169.0
    0.00505 55.19947 196.70004 198.0
    0.00526 55.22628 174.23956 190.0
    0.00676 55.25318 134.25172 148.0
    0.01099 55.28011 97.69503 91.0
    0.01667 55.30709 74.63703 60.0
    0.01818 55.33413 63.71238 55.0
    0.01695 55.36122 59.51137 59.0
    0.01563 55.38834 58.00821 64.0
    0.01667 55.41549 57.37392 60.0
    0.01818 55.44271 57.01623 55.0
    0.01667 55.46996 56.77482 60.0
    0.01667 55.49726 56.60227 60.0
    0.01563 55.52457 56.58820 64.0
    0.01786 55.55193 56.65400 56.0
    0.01695 55.57933 56.62662 59.0
    0.01724 55.60675 56.62680 58.0
    0.02041 55.63420 56.65364 49.0
    0.01538 55.66166 56.71107 65.0
    0.01370 55.68921 56.81868 73.0
    0.01493 55.71673 57.04562 67.0
    0.01754 55.74430 57.25729 57.0
    0.01471 55.77187 58.46856 68.0
    0.01266 55.79948 60.64676 79.0
    0.01408 55.82711 63.62580 71.0
    0.01205 55.85475 66.80289 83.0
    0.01333 55.88243 67.88512 75.0
    0.01299 55.91010 67.23695 77.0
    0.01220 55.93782 67.37628 82.0
    0.01316 55.96551 72.34380 76.0
    0.01235 55.99323 86.53217 81.0
    0.01064 56.02095 112.01203 94.0
    0.00794 56.04870 143.88484 126.0
    0.00725 56.07643 168.24823 138.0
    0.00546 56.10417 170.19637 183.0
    0.00690 56.13193 148.30951 145.0
    0.00794 56.15969 116.48043 126.0
    0.00943 56.18744 89.85837 106.0
    0.01163 56.21519 74.42244 86.0
    0.01205 56.24294 69.55965 83.0
    0.01190 56.27070 74.62019 84.0
    0.00990 56.29845 93.01234 101.0
    0.00813 56.32618 129.50529 123.0
    0.00645 56.35390 180.81816 155.0
    0.00508 56.38164 227.37537 197.0
    0.00369 56.40934 239.30867 271.0
    0.00493 56.43706 206.87227 203.0
    0.00581 56.46474 154.43857 172.0
    0.00962 56.49240 109.01622 104.0
    0.01299 56.52007 81.74083 77.0
    0.01389 56.54769 70.58881 72.0
    0.01333 56.57531 70.45091 75.0
    0.01282 56.60291 79.16360 78.0
    0.01149 56.63047 95.82429 87.0
    0.01190 56.65801 115.98521 84.0
    0.01087 56.68556 129.40840 92.0
    0.01087 56.71305 125.76449 92.0
    0.01205 56.74052 107.81292 83.0
    0.01818 56.76794 87.18111 55.0
    0.02222 56.79535 71.99351 45.0
    0.01754 56.82275 63.79694 57.0
    0.01282 56.85009 60.31728 78.0
    0.01493 56.87742 59.02619 67.0
    0.01587 56.90466 58.51147 63.0
    0.01695 56.93190 58.24271 59.0
    0.01923 56.95909 57.64877 52.0
    0.01370 56.98627 57.71002 73.0
    0.01587 57.01337 57.66369 63.0
    0.01852 57.04043 57.63975 54.0
    0.01695 57.06747 57.63367 59.0
    0.02128 57.09443 57.64276 47.0
    0.01724 57.12138 57.66576 58.0
    0.01887 57.14826 57.70249 53.0
    0.01887 57.17510 57.75399 53.0
    0.01493 57.20187 57.82261 67.0
    0.01724 57.22859 57.73839 58.0
    0.02000 57.25526 57.87320 50.0
    0.01887 57.28191 58.05046 53.0
    0.01613 57.30843 58.32103 62.0
    0.01639 57.33495 59.06139 61.0
    0.01852 57.36140 60.64355 54.0
    0.01613 57.38780 64.48544 62.0
    0.01515 57.41410 72.95043 66.0
    0.01282 57.44036 87.36568 78.0
    0.01053 57.46654 104.99010 95.0
    0.00980 57.49267 117.58618 102.0
    0.00980 57.51875 116.25215 102.0
    0.01176 57.54473 102.17369 85.0
    0.01370 57.57064 84.92586 73.0
    0.01333 57.59649 71.84027 75.0
    0.01639 57.62227 64.73020 61.0
    0.01724 57.64798 61.91556 58.0
    0.01818 57.67360 61.37152 55.0
    0.01695 57.69917 62.35764 59.0
    0.01389 57.72463 65.96363 72.0
    0.01136 57.75003 75.62052 88.0
    0.00943 57.77534 95.18278 106.0
    0.00855 57.80056 126.02107 117.0
    0.00704 57.82571 160.46724 142.0
    0.00595 57.85078 181.50908 168.0
    0.00617 57.87578 174.73248 162.0
    0.00794 57.90068 145.39821 126.0
    0.01087 57.92548 111.21204 92.0
    0.01299 57.95020 85.41686 77.0
    0.01538 57.97483 71.01610 65.0
    0.01724 57.99936 64.61012 58.0
    0.01563 58.02381 62.42002 64.0
    0.01667 58.04817 61.82944 60.0
    0.01538 58.07241 61.92429 65.0
    0.01370 58.09660 62.76596 73.0
    0.01471 58.12067 65.43797 68.0
    0.01282 58.14463 72.58703 78.0
    0.01235 58.16850 88.08131 81.0
    0.01053 58.19227 113.93634 95.0
    0.00769 58.21593 145.73386 130.0
    0.00676 58.23950 171.45288 148.0
    0.00602 58.26296 180.08829 166.0
    0.00585 58.28632 175.36794 171.0
    0.00719 58.30959 166.29161 139.0
    0.00794 58.33271 151.97379 126.0
    0.00893 58.35576 129.38425 112.0
    0.01220 58.37868 103.94643 82.0
    0.01449 58.40149 83.27015 69.0
    0.01587 58.42419 70.47320 63.0
    0.01471 58.44680 64.29399 68.0
    0.01639 58.46925 61.81874 61.0
    0.01639 58.49165 60.89901 61.0
    0.01786 58.51386 60.59204 56.0
    0.01754 58.53601 60.69815 57.0
    0.01695 58.55803 61.32333 59.0
    0.01471 58.57991 62.53141 68.0
    0.01429 58.60171 64.01909 70.0
    0.01667 58.62337 65.01208 60.0
    0.01282 58.64488 64.75602 78.0
    0.01587 58.66629 63.45100 63.0
    0.01587 58.68759 61.75223 63.0
    0.01563 58.70874 60.92670 64.0
    0.01613 58.72979 61.22713 62.0
    0.01493 58.75069 63.28746 67.0
    0.01587 58.77148 67.67383 63.0
    0.01613 58.79213 74.63094 62.0
    0.01282 58.81266 81.78101 78.0
    0.01299 58.83305 85.04844 77.0
    0.01429 58.85331 81.91225 70.0
    0.01754 58.87347 74.80968 57.0
    0.02273 58.89344 67.81799 44.0
    0.01449 58.91331 63.12807 69.0
    0.02083 58.93305 60.77576 48.0
    0.02273 58.95263 60.09225 44.0
    0.01923 58.97210 59.78820 52.0
    0.01852 58.99139 59.69478 54.0
    0.01818 59.01058 59.67191 55.0
    0.01667 59.02962 59.66788 60.0
    0.01639 59.04851 59.70140 61.0
    0.01471 59.06729 59.75574 68.0
    0.01818 59.08590 59.85883 55.0
    0.01786 59.10437 59.96602 56.0
    0.02041 59.12270 60.10260 49.0
    0.01818 59.14088 60.28205 55.0
    0.01887 59.15894 60.52561 53.0
    0.01587 59.17682 60.89239 63.0
    0.01961 59.19458 61.59806 51.0
    0.01408 59.21219 63.31553 71.0
    0.01136 59.22964 68.29713 88.0
    0.01235 59.24692 79.66323 81.0
    0.01087 59.26408 100.84770 92.0
    0.00746 59.28107 130.13058 134.0
    0.00769 59.29794 156.66771 130.0
    0.00685 59.31464 164.01828 146.0
    0.00735 59.33118 146.48718 136.0
    0.00943 59.34758 117.32891 106.0
    0.01136 59.36382 92.03992 88.0
    0.01111 59.37992 77.65324 90.0
    0.01316 59.39584 73.08584 76.0
    0.01282 59.41162 73.72633 78.0
    0.01429 59.42721 74.94514 70.0
    0.01333 59.44268 74.06703 75.0
    0.01299 59.45798 71.89229 77.0
    0.01250 59.47312 71.62621 80.0
    0.01136 59.48811 76.94182 88.0
    0.01136 59.50292 90.89160 88.0
    0.01099 59.51758 110.26802 91.0
    0.00775 59.53209 127.66820 129.0
    0.00752 59.54642 131.75917 133.0
    0.00730 59.56060 119.18710 137.0
    0.00893 59.57462 99.73291 112.0
    0.01282 59.58846 82.37848 78.0
    0.01538 59.60216 71.86687 65.0
    0.01389 59.61566 66.98544 72.0
    0.01493 59.62904 65.60078 67.0
    0.01639 59.64222 65.48540 61.0
    0.01786 59.65525 65.82594 56.0
    0.01471 59.66808 66.58228 68.0
    0.01250 59.68077 68.27778 80.0
    0.01205 59.69330 72.68250 83.0
    0.01042 59.70564 84.60184 96.0
    0.00775 59.71785 114.04947 129.0
    0.00575 59.72984 170.44411 174.0
    0.00380 59.74168 253.83330 263.0
    0.002907 59.75336 340.86523 344.0
    0.002262 59.76485 390.93188 442.0
    0.001969 59.77620 386.05991 508.0
    0.002169 59.78736 359.50546 461.0
    0.002538 59.79834 344.67358 394.0
    0.002924 59.80917 334.56543 342.0
    0.003257 59.81981 298.28342 307.0
    0.00379 59.83027 233.05704 264.0
    0.00568 59.84056 165.08749 176.0
    0.00901 59.85067 115.50134 111.0
    0.01087 59.86063 88.74914 92.0
    0.01205 59.87041 78.97424 83.0
    0.01111 59.87999 81.06894 90.0
    0.00943 59.88942 96.52439 106.0
    0.00781 59.89866 131.55627 128.0
    0.00599 59.90773 187.52083 167.0
    0.00474 59.91661 249.70364 211.0
    0.00379 59.92532 285.74826 264.0
    0.00366 59.93387 268.92200 273.0
    0.00459 59.94224 212.00438 218.0
    0.00685 59.95044 149.78282 146.0
    0.01031 59.95843 104.12611 97.0
    0.01299 59.96626 80.04640 77.0
    0.01515 59.97391 69.83987 66.0
    0.01613 59.98138 66.08788 62.0
    0.01613 59.98867 64.10361 62.0
    0.01786 59.99577 63.53701 56.0
    0.01923 60.00270 63.40253 52.0
    0.01639 60.00947 63.89859 61.0
    0.01639 60.01604 65.70155 61.0
    0.01695 60.02244 69.80816 59.0
    0.01429 60.02865 76.71085 70.0
    0.01515 60.03468 85.25951 66.0
    0.01333 60.04053 93.33646 75.0
    0.01429 60.04620 97.83371 70.0
    0.01099 60.05169 102.36794 91.0
    0.01136 60.05702 110.88212 88.0
    0.00971 60.06216 120.75272 103.0
    0.00885 60.06709 124.63108 113.0
    0.01053 60.07184 115.85647 95.0
    0.01282 60.07645 99.19494 78.0
    0.01235 60.08086 83.20835 81.0
    0.01818 60.08508 72.60475 55.0
    0.01754 60.08912 67.49341 57.0
    0.01538 60.09297 65.82281 65.0
    0.01493 60.09665 65.96259 67.0
    0.01299 60.10016 67.64919 77.0
    0.01111 60.10347 72.77493 90.0
    0.00935 60.10662 86.84708 107.0
    0.00877 60.10954 119.33707 114.0
    0.00599 60.11234 178.07875 167.0
    0.00455 60.11492 256.41818 220.0
    0.003497 60.11733 323.98868 286.0
    0.003268 60.11954 338.08984 306.0
    0.00448 60.12159 287.86996 223.0
    0.00571 60.12346 209.22195 175.0
    0.01031 60.12514 140.70549 97.0
    0.01149 60.12663 98.08408 87.0
    0.01493 60.12794 77.69681 67.0
    0.01754 60.12909 70.26386 57.0
    0.01515 60.13004 68.71480 66.0
    0.01250 60.13081 69.76346 80.0
    0.01754 60.13140 71.41802 57.0
    0.01429 60.13182 71.90290 70.0
    0.01471 60.13203 70.43938 68.0
    0.01587 60.13210 67.91286 63.0
    0.01639 60.13196 65.80386 61.0
    0.01429 60.13165 65.04408 70.0
    0.01754 60.13115 65.73292 57.0
    0.01493 60.13047 67.20754 67.0
    0.01852 60.12962 68.29934 54.0
    0.01923 60.12859 67.98849 52.0
    0.01538 60.12737 66.43366 65.0
    0.01449 60.12598 63.98368 69.0
    0.01493 60.12442 62.83412 67.0
    0.01786 60.12266 62.68533 56.0
    0.01449 60.12072 64.07615 69.0
    0.01370 60.11862 68.30527 73.0
    0.01266 60.11632 77.35097 79.0
    0.01031 60.11385 92.20076 97.0
    0.00840 60.11120 110.13635 119.0
    0.00704 60.10840 123.57414 142.0
    0.00658 60.10538 124.47970 152.0
    0.00699 60.10220 112.23230 143.0
    0.00885 60.09887 94.35358 113.0
    0.01266 60.09533 78.82027 79.0
    0.01515 60.09164 69.13389 66.0
    0.01587 60.08775 64.28950 63.0
    0.01724 60.08369 62.32115 58.0
    0.01695 60.07944 61.58321 59.0
    0.01724 60.07506 61.25285 58.0
    0.01887 60.07047 61.08237 53.0
    0.01852 60.06571 60.97587 54.0
    0.01724 60.06078 60.91341 58.0
    0.01667 60.05567 60.95863 60.0
    0.01587 60.05040 60.97336 63.0
    0.02273 60.04494 61.02340 44.0
    0.02222 60.03933 61.11701 45.0
    0.01695 60.03352 61.28215 59.0
    0.01754 60.02757 61.62308 57.0
    0.01724 60.02141 62.49920 58.0
    0.01493 60.01510 64.79868 67.0
    0.01351 60.00862 70.46828 74.0
    0.01370 60.00198 81.57234 73.0
    0.01250 59.99517 97.79390 80.0
    0.00971 59.98818 114.03549 103.0
    0.00781 59.98101 121.31666 128.0
    0.00787 59.97370 114.28086 127.0
    0.01099 59.96619 98.61994 91.0
    0.01515 59.95853 83.62507 66.0
    0.01471 59.95070 75.29166 68.0
    0.01220 59.94271 74.84073 82.0
    0.01124 59.93454 80.16747 89.0
    0.00990 59.92623 87.04165 101.0
    0.00800 59.91774 90.20847 125.0
    0.00833 59.90909 86.69931 120.0
    0.01064 59.90028 78.95799 94.0
    0.01266 59.89128 71.27724 79.0
    0.01408 59.88215 66.16062 71.0
    0.01408 59.87286 63.99104 71.0
    0.01408 59.86337 64.32938 71.0
    0.01493 59.85376 66.97601 67.0
    0.01449 59.84398 71.91010 69.0
    0.01563 59.83402 78.66700 64.0
    0.01493 59.82391 86.14127 67.0
    0.01282 59.81364 93.80239 78.0
    0.01176 59.80322 100.19692 85.0
    0.01235 59.79264 104.05715 81.0
    0.01124 59.78191 101.32291 89.0
    0.01351 59.77102 91.83853 74.0
    0.01587 59.75997 80.35740 63.0
    0.01724 59.74877 71.20138 58.0
    0.01493 59.73742 65.80399 67.0
    0.01449 59.72591 63.38333 69.0
    0.01724 59.71425 62.50937 58.0
    0.01818 59.70243 62.41391 55.0
    0.01818 59.69048 62.63756 55.0
    0.01587 59.67836 63.13950 63.0
    0.01667 59.66608 64.22124 60.0
    0.01587 59.65368 67.03165 63.0
    0.01087 59.64110 74.71445 92.0
    0.00943 59.62838 93.27486 106.0
    0.00781 59.61552 129.43430 128.0
    0.00685 59.60251 182.47728 146.0
    0.00549 59.58938 236.61436 182.0
    0.00472 59.57607 262.58160 212.0
    0.00418 59.56263 241.18143 239.0
    0.00654 59.54903 188.51968 153.0
    0.00870 59.53532 134.27200 115.0
    0.01042 59.52146 96.20132 96.0
    0.01176 59.50744 76.00061 85.0
    0.01515 59.49329 67.43388 66.0
    0.01639 59.47900 64.25134 61.0
    0.01724 59.46455 63.46154 58.0
    0.01613 59.44997 62.95807 62.0
    0.01408 59.43528 62.80069 71.0
    0.01471 59.42042 63.10881 68.0
    0.01613 59.40545 64.48612 62.0
    0.01852 59.39033 68.19118 54.0
    0.01333 59.37510 75.73126 75.0
    0.00980 59.35969 87.27577 102.0
    0.00847 59.34420 99.70396 118.0
    0.00704 59.32854 106.67912 142.0
    0.00709 59.31276 103.30932 141.0
    0.00847 59.29684 92.47141 118.0
    0.00893 59.28082 80.37733 112.0
    0.00990 59.26463 72.74622 101.0
    0.01053 59.24834 70.78644 95.0
    0.01205 59.23191 76.08704 83.0
    0.00885 59.21537 92.59518 113.0
    0.00699 59.19870 124.74380 143.0
    0.00575 59.18191 170.27585 174.0
    0.00524 59.16498 213.78867 191.0
    0.00417 59.14795 230.16502 240.0
    0.00476 59.13079 206.98375 210.0
    0.00592 59.11348 161.10504 169.0
    0.00877 59.09609 116.90504 114.0
    0.01235 59.07854 87.18975 81.0
    0.01471 59.06093 72.25312 68.0
    0.01515 59.04316 66.88706 66.0
    0.01299 59.02528 66.62668 77.0
    0.01493 59.00728 69.10953 67.0
    0.01149 58.98919 72.55138 87.0
    0.01099 58.97095 75.03725 91.0
    0.01149 58.95263 74.42871 87.0
    0.01250 58.93418 70.95699 80.0
    0.01538 58.91563 66.71558 65.0
    0.01613 58.89697 63.39442 62.0
    0.01471 58.87819 61.50299 68.0
    0.01538 58.85932 60.96383 65.0
    0.01754 58.84032 60.66160 57.0
    0.01515 58.82124 60.46076 66.0
    0.01515 58.80205 60.24091 66.0
    0.01563 58.78273 59.61720 64.0
    0.01754 58.76332 59.51460 57.0
    0.02000 58.74383 59.48178 50.0
    0.01695 58.72422 59.50684 59.0
    0.01613 58.70450 59.57586 62.0
    0.01818 58.68471 59.68478 55.0
    0.01667 58.66479 59.84100 60.0
    0.01695 58.64481 60.06788 59.0
    0.01818 58.62471 60.43716 55.0
    0.01639 58.60451 61.20644 61.0
    0.01515 58.58422 63.39197 66.0
    0.01408 58.56383 68.72688 71.0
    0.01299 58.54337 80.93807 77.0
    0.01163 58.52279 103.17891 86.0
    0.01031 58.50215 133.64404 97.0
    0.00877 58.48140 161.71602 114.0
    0.00781 58.46058 171.07744 128.0
    0.00855 58.43963 154.70988 117.0
    0.01053 58.41866 124.53761 95.0
    0.01266 58.39754 95.95184 79.0
    0.01515 58.37639 76.98402 66.0
    0.01667 58.35514 67.45657 60.0
    0.01613 58.33379 63.81035 62.0
    0.01563 58.31237 63.17514 64.0
    0.01515 58.29088 64.87794 66.0
    0.01408 58.26930 70.38159 71.0
    0.01316 58.24765 82.34533 76.0
    0.01163 58.22591 101.97686 86.0
    0.00980 58.20409 125.27382 102.0
    0.00775 58.18222 142.30939 129.0
    0.00806 58.16024 141.02438 124.0
    0.00833 58.13823 123.08871 120.0
    0.00971 58.11612 100.47215 103.0
    0.01136 58.09397 83.66985 88.0
    0.01333 58.07171 78.30804 75.0
    0.01266 58.04940 82.17044 79.0
    0.01205 58.02703 93.01243 83.0
    0.01020 58.00460 105.79903 98.0
    0.01053 57.98208 112.56324 95.0
    0.01205 57.95952 108.57132 83.0
    0.01020 57.93687 97.39996 98.0
    0.01099 57.91418 85.87138 91.0
    0.00990 57.89142 78.40491 101.0
    0.00901 57.86861 77.60356 111.0
    0.00917 57.84573 85.97411 109.0
    0.00758 57.82280 109.72610 132.0
    0.00578 57.79983 154.56189 173.0
    0.00439 57.77677 217.41124 228.0
    0.003247 57.75369 279.99619 308.0
    0.002551 57.73050 316.86981 392.0
    0.002463 57.70732 326.61301 406.0
    0.002551 57.68407 344.92328 392.0
    0.002500 57.66076 401.30551 400.0
    0.002257 57.63741 478.32669 443.0
    0.002012 57.61399 514.71210 497.0
    0.002304 57.59055 462.71469 434.0
    0.002915 57.56705 348.90997 343.0
    0.00495 57.54350 234.32251 202.0
    0.00877 57.51991 158.27151 114.0
    0.01053 57.49631 130.13037 95.0
    0.00847 57.47262 138.67703 118.0
    0.00926 57.44894 164.56850 108.0
    0.00694 57.42517 185.13461 144.0
    0.00538 57.40141 181.56427 186.0
    0.00917 57.37757 154.40672 109.0
    0.01031 57.35373 120.08136 97.0
    0.01235 57.32983 92.41751 81.0
    0.01587 57.30590 75.90498 63.0
    0.01449 57.28195 68.20567 69.0
    0.01639 57.25796 64.85616 61.0
    0.02273 57.23392 64.58981 44.0
    0.01408 57.20987 66.74387 71.0
    0.01370 57.18580 73.75956 73.0
    0.01282 57.16169 90.18108 78.0
    0.00877 57.13755 118.69697 114.0
    0.00847 57.11340 158.60373 118.0
    0.00676 57.08923 194.39169 148.0
    0.00629 57.06500 205.70171 159.0
    0.00685 57.04079 183.48178 146.0
    0.00787 57.01654 143.88263 127.0
    0.00877 56.99230 106.76798 114.0
    0.01190 56.96800 81.94624 84.0
    0.01493 56.94369 69.81188 67.0
    0.01351 56.91937 64.58924 74.0
    0.01370 56.89503 62.78331 73.0
    0.01449 56.87068 62.29998 69.0
    0.01613 56.84632 62.37666 62.0
    0.01538 56.82196 62.85064 65.0
    0.01471 56.79755 63.80054 68.0
    0.01493 56.77318 65.49400 67.0
    0.01220 56.74877 68.72565 82.0
    0.00909 56.72438 75.84843 110.0
    0.00781 56.69995 92.22415 128.0
    0.00535 56.67552 125.76350 187.0
    0.00372 56.65108 180.95610 269.0
    0.002924 56.62668 249.77371 342.0
    0.002364 56.60223 307.52325 423.0
    0.002169 56.57782 330.43918 461.0
    0.002257 56.55336 329.47830 443.0
    0.002597 56.52892 342.05429 385.0
    0.002882 56.50451 387.92096 347.0
    0.002976 56.48006 442.42163 336.0
    0.002817 56.45563 450.18484 355.0
    0.003257 56.43121 384.34991 307.0
    0.00500 56.40680 279.55255 200.0
    0.00794 56.38238 183.30292 126.0
    0.01031 56.35800 119.50251 97.0
    0.01235 56.33359 86.97671 81.0
    0.01493 56.30921 73.99553 67.0
    0.01316 56.28483 71.09571 76.0
    0.01124 56.26051 75.24258 89.0
    0.01010 56.23616 88.25625 99.0
    0.00901 56.21181 112.53367 111.0
    0.00714 56.18751 145.13374 140.0
    0.00546 56.16321 174.00937 183.0
    0.00467 56.13894 182.06932 214.0
    0.00532 56.11467 162.66180 188.0
    0.00769 56.09042 129.40688 130.0
    0.01031 56.06620 98.13490 97.0
    0.01205 56.04200 77.41243 83.0
    0.01220 56.01783 66.56883 82.0
    0.01370 55.99365 61.97404 73.0
    0.01613 55.96954 59.27486 62.0
    0.01786 55.94542 58.65294 56.0
    0.01613 55.92136 58.39012 62.0
    0.01538 55.89730 58.29018 65.0
    0.01515 55.87329 58.30947 66.0
    0.01515 55.84929 58.58644 66.0
    0.01754 55.82533 58.98571 57.0
    0.01754 55.80139 59.98392 57.0
    0.01587 55.77750 62.61256 63.0
    0.01351 55.75366 69.02704 74.0
    0.01075 55.72982 82.18487 93.0
    0.00917 55.70601 103.75401 109.0
    0.00730 55.68226 131.09940 137.0
    0.00613 55.65853 156.67601 163.0
    0.00562 55.63486 172.23604 178.0
    0.00621 55.61122 177.40474 161.0
    0.00671 55.58762 175.65634 149.0
    0.00685 55.56405 164.50818 146.0
    0.00781 55.54052 141.85483 128.0
    0.01010 55.51707 115.05030 99.0
    0.01250 55.49361 94.15655 80.0
    0.01316 55.47023 85.01997 76.0
    0.01389 55.44689 87.52979 72.0
    0.01250 55.42361 96.51432 80.0
    0.01124 55.40037 103.89021 89.0
    0.01266 55.37716 102.67255 79.0
    0.01220 55.35399 93.36365 82.0
    0.01124 55.33091 82.21935 89.0
    0.00952 55.30786 76.05521 105.0
    0.01042 55.28486 79.20896 96.0
    0.01190 55.26192 93.11691 84.0
    0.00893 55.23904 114.85951 112.0
    0.00617 55.21621 135.63145 162.0
    0.00546 55.19342 142.80833 183.0
    0.00637 55.17071 131.14563 157.0
    0.00909 55.14804 108.46075 110.0
    0.00962 55.12543 86.36282 104.0
    0.01538 55.10290 70.96999 65.0
    0.01408 55.08042 63.10162 71.0
    0.02174 55.05800 60.14352 46.0
    0.01724 55.03562 60.20226 58.0
    0.01563 55.01333 63.28164 64.0
    0.01266 54.99110 70.98487 79.0
    0.01149 54.96892 84.77312 87.0
    0.01136 54.94681 102.92710 88.0
    0.00787 54.92478 119.23716 127.0
    0.00787 54.90282 123.87298 127.0
    0.00787 54.88090 113.53986 127.0
    0.01000 54.85906 95.25253 100.0
    0.01351 54.83731 78.02915 74.0
    0.01471 54.81561 66.42194 68.0
    0.01639 54.79398 60.39461 61.0
    0.01754 54.77242 57.85994 57.0
    0.01754 54.75096 56.72754 57.0
    0.02128 54.72955 56.49619 47.0
    0.01408 54.70821 57.05253 71.0
    0.01724 54.68693 57.54864 58.0
    0.01818 54.66576 58.39023 55.0
    0.01724 54.64466 59.59196 58.0
    0.01887 54.62364 61.42389 53.0
    0.01408 54.60269 64.93595 71.0
    0.00962 54.58180 72.01956 104.0
    0.01087 54.56101 83.90802 92.0
    0.01042 54.54029 98.96566 96.0
    0.01149 54.51969 111.74358 87.0
    0.00962 54.49912 115.67156 104.0
    0.00840 54.47865 109.32641 119.0
    0.01075 54.45826 97.29970 93.0
    0.01031 54.43798 85.03445 97.0
    0.01190 54.41776 78.15903 84.0
    0.01316 54.39764 81.63997 76.0
    0.01053 54.37757 99.89727 95.0
    0.00840 54.35764 134.10277 119.0
    0.00645 54.33775 176.74992 155.0
    0.00633 54.31798 209.30658 158.0
    0.00613 54.29829 210.92363 163.0
    0.00671 54.27868 180.14958 149.0
    0.00943 54.25917 136.69389 106.0
    0.01351 54.23975 99.68682 74.0
    0.01493 54.22042 76.13497 67.0
    0.01613 54.20118 64.49044 62.0
    0.01818 54.18203 59.70859 55.0
    0.02326 54.16298 57.88861 43.0
    0.02083 54.14400 57.11791 48.0
    0.01961 54.12515 56.57774 51.0
    0.02083 54.10637 56.34039 48.0
    0.01887 54.08768 56.20486 53.0
    0.01818 54.06913 56.11248 55.0
    0.01852 54.05065 56.15167 54.0
    0.01923 54.03226 56.29717 52.0
    0.01923 54.01398 56.63762 52.0
    0.01538 53.99577 57.49575 65.0
    0.01351 53.97769 59.85172 74.0
    0.01429 53.95970 65.96729 70.0
    0.01235 53.94183 78.95612 81.0
    0.01000 53.92403 102.45854 100.0
    0.00800 53.90635 133.48187 125.0
    0.00575 53.88876 161.18730 174.0
    0.00478 53.87128 169.90018 209.0
    0.00513 53.85391 153.32159 195.0
    0.00658 53.83663 122.79829 152.0
    0.00917 53.81946 93.45455 109.0
    0.01190 53.80239 73.31937 84.0
    0.01667 53.78542 62.64288 60.0
    0.01961 53.76858 58.02381 51.0
    0.01587 53.75183 56.23370 63.0
    0.01754 53.73520 55.49236 57.0
    0.01754 53.71864 55.36633 57.0
    0.01724 53.70222 55.13078 58.0
    0.01754 53.68591 54.96535 57.0
    0.01786 53.66969 55.30669 56.0
    0.01923 53.65358 55.27842 52.0
    0.02273 53.63758 55.53301 44.0
    0.02041 53.62172 55.61716 49.0
    0.01818 53.60595 55.76064 55.0
    0.01852 53.59028 55.98579 54.0
    0.01852 53.57471 56.35059 54.0
    0.01613 53.55929 57.06302 62.0
    0.01695 53.54395 57.43349 59.0
    0.01667 53.52875 58.38663 60.0
    0.01471 53.51364 60.01818 68.0
    0.01190 53.49865 63.65104 84.0
    0.01064 53.48377 72.03062 94.0
    0.00971 53.46901 89.01099 103.0
    0.00775 53.45436 117.61895 129.0
    0.00617 53.43981 157.24312 162.0
    0.00455 53.42540 201.91263 220.0
    0.00405 53.41109 242.65839 247.0
    0.00383 53.39691 274.54993 261.0
    0.002865 53.38284 292.89893 349.0
    0.002688 53.36888 290.04425 372.0
    0.002890 53.35505 269.03397 346.0
    0.003484 53.34130 239.76717 287.0
    0.00472 53.32771 209.67059 212.0
    0.00505 53.31423 187.30615 198.0
    0.00606 53.30084 177.07040 165.0
    0.00575 53.28760 172.07019 174.0
    0.00559 53.27447 159.47241 179.0
    0.00658 53.26145 135.19756 152.0
    0.00909 53.24855 107.14717 110.0
    0.01190 53.23577 84.07153 84.0
    0.01818 53.22312 69.51414 55.0
    0.01515 53.21057 62.19138 66.0
    0.01449 53.19816 59.17221 69.0
    0.01639 53.18585 58.36487 61.0
    0.01754 53.17366 59.22305 57.0
    0.01563 53.16160 62.25299 64.0
    0.01333 53.14966 69.31748 75.0
    0.01235 53.13784 80.66605 81.0
    0.01111 53.12616 92.88573 90.0
    0.01099 53.11459 101.42294 91.0
    0.01087 53.10312 100.21469 92.0
    0.01205 53.09180 89.82948 83.0
    0.01299 53.08059 76.89610 77.0
    0.01389 53.06950 66.27367 72.0
    0.01587 53.05853 59.76450 63.0
    0.01961 53.04768 56.37708 51.0
    0.02222 53.03697 55.18911 45.0
    0.01695 53.02637 54.88637 59.0
    0.01961 53.01590 54.89246 51.0
    0.01887 53.00554 55.17466 53.0
    0.01786 52.99530 56.03520 56.0
    0.01389 52.98521 58.43172 72.0
    0.01449 52.97522 64.32345 69.0
    0.01389 52.96537 76.26148 72.0
    0.01163 52.95564 95.27120 86.0
    0.00935 52.94599 117.73521 107.0
    0.00855 52.93651 134.35638 117.0
    0.00826 52.92716 134.88272 121.0
    0.00901 52.91790 118.96669 111.0
    0.01111 52.90877 96.52607 90.0
    0.01282 52.89978 77.54491 78.0
    0.01493 52.89092 65.75176 67.0
    0.01724 52.88215 60.66161 58.0
    0.01613 52.87354 60.17892 62.0
    0.01613 52.86503 62.66492 62.0
    0.01724 52.85667 66.80498 58.0
    0.01754 52.84840 70.70766 57.0
    0.01818 52.84027 71.96479 55.0
    0.01587 52.83227 69.51399 63.0
    0.01667 52.82439 65.49670 60.0
    0.01887 52.81662 61.04855 53.0
    0.01923 52.80901 57.93496 52.0
    0.01818 52.80147 56.39463 55.0
    0.01923 52.79408 55.85878 52.0
    0.01786 52.78682 56.20961 56.0
    0.01852 52.77969 57.78059 54.0
    0.01887 52.77267 61.27173 53.0
    0.01786 52.76577 68.17978 56.0
    0.01515 52.75900 78.05558 66.0
    0.01163 52.75235 88.48070 86.0
    0.01075 52.74583 94.36433 93.0
    0.01087 52.73943 92.73157 92.0
    0.01087 52.73315 86.85242 92.0
    0.01010 52.72700 83.99168 99.0
    0.00820 52.72097 93.03523 122.0
    0.00654 52.71505 120.99879 153.0
    0.00535 52.70927 168.54205 187.0
    0.00400 52.70360 224.37431 250.0
    0.003344 52.69805 265.07114 299.0
    0.003390 52.69264 268.03912 295.0
    0.00380 52.68732 235.68367 263.0
    0.00485 52.68217 189.48807 206.0
    0.00585 52.67710 146.29216 171.0
    0.00714 52.67216 113.88736 140.0
    0.00862 52.66735 95.30877 116.0
    0.00862 52.66266 91.41463 116.0
    0.00885 52.65808 102.06118 113.0
    0.00735 52.65364 125.01793 136.0
    0.00667 52.64932 154.25900 150.0
    0.00575 52.64510 180.28123 174.0
    0.00549 52.64102 194.28737 182.0
    0.00585 52.63705 191.19308 171.0
    0.00617 52.63319 169.38803 162.0
    0.00714 52.62946 136.30322 140.0
    0.00980 52.62585 104.07101 102.0
    0.01282 52.62236 80.41904 78.0
    0.01493 52.61898 66.63190 67.0
    0.01695 52.61573 60.09476 59.0
    0.01667 52.61259 57.02854 60.0
    0.01563 52.60958 56.49201 64.0
    0.01667 52.60667 56.94144 60.0
    0.01887 52.60388 57.39977 53.0
    0.01613 52.60122 57.66366 62.0
    0.01754 52.59866 57.25418 57.0
    0.01786 52.59624 56.33741 56.0
    0.01639 52.59391 55.36998 61.0
    0.01724 52.59171 54.71577 58.0
    0.02000 52.58962 54.58447 50.0
    0.02273 52.58764 55.04679 44.0
    0.01667 52.58580 56.44011 60.0
    0.01429 52.58406 58.85833 70.0
    0.01370 52.58241 61.42020 73.0
    0.01695 52.58089 63.54481 59.0
    0.01786 52.57951 64.71217 56.0
    0.01449 52.57821 63.62305 69.0
    0.01471 52.57704 63.11753 68.0
    0.01408 52.57597 65.94947 71.0
    0.01471 52.57501 73.48357 68.0
    0.01316 52.57417 85.89467 76.0
    0.01000 52.57344 98.84723 100.0
    0.00833 52.57283 106.14293 120.0
    0.00870 52.57233 103.00855 115.0
    0.01010 52.57191 91.99448 99.0
    0.01220 52.57164 79.44816 82.0
    0.01613 52.57145 70.31638 62.0
    0.01538 52.57140 66.30164 65.0
    0.01493 52.57143 68.26285 67.0
    0.01250 52.57158 79.14896 80.0
    0.00847 52.57183 105.92960 118.0
    0.00667 52.57218 156.87378 150.0
    0.00459 52.57265 233.14452 218.0
    0.003425 52.57321 317.47586 292.0
    0.002841 52.57390 377.82846 352.0
    0.002475 52.57468 387.97678 404.0
    0.002747 52.57557 360.41385 364.0
    0.002695 52.57655 328.42236 371.0
    0.003030 52.57765 307.27246 330.0
    0.003195 52.57886 287.21414 313.0
    0.00394 52.58017 255.07184 254.0
    0.00515 52.58155 212.19539 194.0
    0.00581 52.58307 172.07309 172.0
    0.00637 52.58467 144.49591 157.0
    0.00787 52.58638 128.62477 127.0
    0.00901 52.58819 119.21770 111.0
    0.00935 52.59009 112.33652 107.0
    0.00855 52.59211 108.00816 117.0
    0.00775 52.59422 112.22092 129.0
    0.00704 52.59643 132.67900 142.0
    0.00633 52.59872 170.90399 158.0
    0.00413 52.60111 216.41655 242.0
    0.003058 52.60362 248.00520 327.0
    0.003030 52.60621 248.24762 330.0
    0.003484 52.60889 222.87907 287.0
    0.00459 52.61168 194.50742 218.0
    0.00535 52.61455 174.54384 187.0
    0.00515 52.61752 161.72345 194.0
    0.00565 52.62059 148.46765 177.0
    0.00645 52.62374 129.63394 155.0
    0.00763 52.62698 106.48182 131.0
    0.01000 52.63034 85.97227 100.0
    0.01493 52.63376 71.14774 67.0
    0.01493 52.63729 62.47974 67.0
    0.01389 52.64088 58.32223 72.0
    0.01724 52.64458 56.51728 58.0
    0.01818 52.64838 55.64768 55.0
    0.01786 52.65224 55.35345 56.0
    0.01639 52.65620 55.13591 61.0
    0.01613 52.66026 55.01638 62.0
    0.01852 52.66440 54.97557 54.0
    0.01724 52.66862 55.01226 58.0
    0.01786 52.67292 54.63742 56.0
    0.02000 52.67730 54.96910 50.0
    0.01667 52.68178 55.68841 60.0
    0.01493 52.68632 57.49228 67.0
    0.01316 52.69097 61.92698 76.0
    0.01075 52.69569 72.03304 93.0
    0.00943 52.70048 90.20523 106.0
    0.00840 52.70536 116.19988 119.0
    0.00690 52.71032 142.99879 145.0
    0.00610 52.71536 158.43358 164.0
    0.00613 52.72049 153.80652 163.0
    0.00680 52.72567 134.93900 147.0
    0.00870 52.73095 115.29095 115.0
    0.00990 52.73629 103.16142 101.0
    0.01053 52.74171 97.89480 95.0
    0.01010 52.74721 93.28863 99.0
    0.01220 52.75278 85.21618 82.0
    0.01471 52.75843 75.08591 68.0
    0.01587 52.76415 66.04488 63.0
    0.01754 52.76993 59.86980 57.0
    0.02000 52.77580 56.50094 50.0
    0.02222 52.78173 54.95357 45.0
    0.01786 52.78774 54.29386 56.0
    0.01923 52.79382 53.98929 52.0
    0.01852 52.79995 53.82107 54.0
    0.01667 52.80616 53.72610 60.0
    0.01754 52.81242 53.71537 57.0
    0.01923 52.81877 53.86169 52.0
    0.01724 52.82517 54.29722 58.0
    0.01786 52.83165 54.85931 56.0
    0.01923 52.83818 56.11847 52.0
    0.01563 52.84478 57.40770 64.0
    0.01724 52.85144 58.11139 58.0
    0.01639 52.85816 57.76638 61.0
    0.01754 52.86495 56.60380 57.0
    0.01818 52.87180 55.16198 55.0
    0.01695 52.87870 54.10633 59.0
    0.02000 52.88567 53.55994 50.0
    0.02041 52.89269 53.26475 49.0
    0.02083 52.89979 53.15414 48.0
    0.01754 52.90692 53.12375 57.0
    0.01786 52.91412 53.12390 56.0
    0.01923 52.92134 53.13701 52.0
    0.01613 52.92866 53.15852 62.0
    0.02000 52.93602 53.20828 50.0
    0.01961 52.94342 53.24905 51.0
    0.01887 52.95090 53.30185 53.0
    0.01961 52.95841 53.37221 51.0
    0.01923 52.96597 53.47570 52.0
    0.02273 52.97358 53.66423 44.0
    0.01887 52.98125 54.09850 53.0
    0.02041 52.98896 55.40574 49.0
    0.02083 52.99672 57.88467 48.0
    0.01613 53.00454 62.62157 62.0
    0.01587 53.01239 69.77479 63.0
    0.01205 53.02029 77.85282 83.0
    0.01587 53.02822 83.53641 63.0
    0.01515 53.03621 83.48093 66.0
    0.01190 53.04424 77.90038 84.0
    0.01316 53.05231 70.42283 76.0
    0.01613 53.06044 64.50108 62.0
    0.01887 53.06858 61.62363 53.0
    0.01724 53.07677 61.33299 58.0
    0.01786 53.08500 62.13871 56.0
    0.01250 53.09327 62.62183 80.0
    0.01563 53.10157 62.64277 64.0
    0.01471 53.10992 63.91225 68.0
    0.01266 53.11831 69.30349 79.0
    0.01075 53.12672 81.51140 93.0
    0.00820 53.13518 100.73666 122.0
    0.00813 53.14365 122.26276 123.0
    0.00671 53.15218 136.51855 149.0
    0.00730 53.16072 134.57086 137.0
    0.00787 53.16930 117.67207 127.0
    0.01136 53.17791 95.56184 88.0
    0.01299 53.18655 76.80375 77.0
    0.01515 53.19522 64.70347 66.0
    0.01639 53.20390 58.57717 61.0
    0.01818 53.21264 56.06016 55.0
    0.01667 53.22138 55.03620 60.0
    0.01923 53.23016 54.63588 52.0
    0.01923 53.23896 54.41342 52.0
    0.01493 53.24778 54.27439 67.0
    0.01587 53.25662 54.18214 63.0
    0.01852 53.26549 54.28722 54.0
    0.02083 53.27439 54.45257 48.0
    0.01961 53.28329 54.48885 51.0
    0.01852 53.29222 54.55700 54.0
    0.01786 53.30117 54.90974 56.0
    0.02128 53.31015 55.09536 47.0
    0.01724 53.31912 55.39159 58.0
    0.01515 53.32813 55.71881 66.0
    0.01724 53.33712 57.01278 58.0
    0.01695 53.34616 59.85460 59.0
    0.01639 53.35522 65.40603 61.0
    0.01408 53.36428 74.39024 71.0
    0.01266 53.37335 85.89635 79.0
    0.00971 53.38243 96.76322 103.0
    0.00781 53.39151 103.01079 128.0
    0.00725 53.40064 103.91074 138.0
    0.00671 53.40975 104.60971 149.0
    0.00719 53.41886 112.49461 139.0
    0.00741 53.42799 132.86539 135.0
    0.00606 53.43711 164.27588 165.0
    0.00500 53.44627 197.12445 200.0
    0.00459 53.45543 218.39693 218.0
    0.00485 53.46458 222.11078 206.0
    0.00543 53.47374 211.77383 184.0
    0.00606 53.48289 190.92644 165.0
    0.00671 53.49206 160.64993 149.0
    0.00775 53.50122 127.21722 129.0
    0.01042 53.51038 98.47981 96.0
    0.01493 53.51955 78.76805 67.0
    0.01724 53.52871 68.44122 58.0
    0.01724 53.53786 65.66243 58.0
    0.01852 53.54701 68.32951 54.0
    0.01786 53.55618 74.41624 56.0
    0.01429 53.56532 81.19195 70.0
    0.01190 53.57446 84.90530 84.0
    0.01190 53.58361 83.17654 84.0
    0.01316 53.59274 76.82984 76.0
    0.01429 53.60187 69.54029 70.0
    0.01429 53.61098 64.26478 70.0
    0.01351 53.62009 62.78754 74.0
    0.01370 53.62918 65.78304 73.0
    0.01299 53.63828 74.18177 77.0
    0.01149 53.64734 87.45448 87.0
    0.00926 53.65641 101.85619 108.0
    0.00840 53.66547 110.70950 119.0
    0.00769 53.67450 108.89931 130.0
    0.00926 53.68354 97.38525 108.0
    0.01299 53.69254 82.72163 77.0
    0.01613 53.70153 70.54555 62.0
    0.01408 53.71051 63.26040 71.0
    0.01266 53.71946 60.82379 79.0
    0.01351 53.72841 62.52480 74.0
    0.01220 53.73732 67.83425 82.0
    0.01235 53.74623 75.88256 81.0
    0.01163 53.75510 85.22668 86.0
    0.01124 53.76395 91.79051 89.0
    0.01408 53.77281 94.20008 71.0
    0.00952 53.78162 93.52392 105.0
    0.01075 53.79042 91.19270 93.0
    0.01163 53.79916 86.82712 86.0
    0.01282 53.80791 80.03764 78.0
    0.01429 53.81664 72.36348 70.0
    0.01282 53.82531 65.82079 78.0
    0.01695 53.83400 61.49889 59.0
    0.01786 53.84262 59.22172 56.0
    0.01563 53.85122 58.73399 64.0
    0.01724 53.85979 59.51005 58.0
    0.01351 53.86835 61.36836 74.0
    0.01205 53.87685 66.00753 83.0
    0.01190 53.88534 77.35593 84.0
    0.00962 53.89380 101.73813 104.0
    0.00730 53.90221 144.56413 137.0
    0.00613 53.91059 203.35754 163.0
    0.00427 53.91894 261.91183 234.0
    0.00366 53.92727 292.86783 273.0
    0.00351 53.93553 276.54843 285.0
    0.00424 53.94378 223.99437 236.0
    0.00592 53.95198 162.84698 169.0
    0.00943 53.96016 114.01636 106.0
    0.01266 53.96829 84.25259 79.0
    0.01351 53.97637 70.61937 74.0
    0.01493 53.98444 67.67317 67.0
    0.01408 53.99244 72.19774 71.0
    0.01235 54.00039 82.88822 81.0
    0.00870 54.00832 97.61198 115.0
    0.00952 54.01621 111.30985 105.0
    0.00741 54.02404 116.83192 135.0
    0.00813 54.03184 110.37672 123.0
    0.00935 54.03957 96.01125 107.0
    0.01220 54.04730 80.85583 82.0
    0.01408 54.05495 69.79257 71.0
    0.01563 54.06256 64.42360 64.0
    0.01786 54.07013 64.24990 56.0
    0.01149 54.07765 68.00072 87.0
    0.01235 54.08511 73.15235 81.0
    0.01235 54.09253 78.41801 81.0
    0.01149 54.09989 79.94769 87.0
    0.01220 54.10722 76.60293 82.0
    0.01370 54.11447 70.41499 73.0
    0.01754 54.12170 64.19120 57.0
    0.01667 54.12884 59.59971 60.0
    0.02000 54.13597 56.91906 50.0
    0.01887 54.14301 55.61758 53.0
    0.01724 54.15002 55.05426 58.0
    0.01754 54.15695 54.81005 57.0
    0.01695 54.16386 54.68748 59.0
    0.01667 54.17069 54.62241 60.0
    0.01786 54.17746 54.60393 56.0
    0.02083 54.18418 54.59959 48.0
    0.02326 54.19083 54.60658 43.0
    0.02174 54.19746 54.62400 46.0
    0.02000 54.20398 54.65188 50.0
    0.02273 54.21047 54.69126 44.0
    0.02564 54.21689 54.74403 39.0
    0.02326 54.22325 54.81347 43.0
    0.02326 54.22955 54.90506 43.0
    0.02381 54.23580 54.95984 42.0
    0.01818 54.24196 55.15600 55.0
    0.01754 54.24808 55.51800 57.0
    0.01923 54.25413 56.35657 52.0
    0.01639 54.26011 58.42756 61.0
    0.01370 54.26604 63.10686 73.0
    0.01282 54.27188 71.99357 78.0
    0.01099 54.27767 85.53417 91.0
    0.00909 54.28339 101.23349 110.0
    0.00781 54.28904 113.19166 128.0
    0.00694 54.29464 114.68410 144.0
    0.00787 54.30016 104.75463 127.0
    0.01111 54.30562 89.32791 90.0
    0.01333 54.31099 74.92196 75.0
    0.01587 54.31632 64.92420 63.0
    0.01852 54.32156 59.39338 54.0
    0.01923 54.32673 56.87063 52.0
    0.02222 54.33183 55.85503 45.0
    0.02000 54.33685 55.44871 50.0
    0.01887 54.34180 55.26194 53.0
    0.01961 54.34669 55.16314 51.0
    0.02000 54.35152 55.25788 50.0
    0.02778 54.35625 55.31016 36.0
    0.02273 54.36091 55.52874 44.0
    0.01887 54.36551 56.09289 53.0
    0.01961 54.37003 57.25164 51.0
    0.02000 54.37447 59.16988 50.0
    0.01493 54.37883 61.68828 67.0
    0.01333 54.38313 64.20786 75.0
    0.01639 54.38734 65.75033 61.0
    0.01493 54.39146 66.46800 67.0
    0.01613 54.39553 66.79790 62.0
    0.01852 54.39950 67.23398 54.0
    0.01724 54.40340 67.40544 58.0
    0.01471 54.40723 66.62580 68.0
    0.01587 54.41098 65.29520 63.0
    0.01471 54.41464 65.15361 68.0
    0.01299 54.41824 68.25996 77.0
    0.01389 54.42173 75.78459 72.0
    0.01471 54.42516 86.71275 68.0
    0.01190 54.42850 97.20191 84.0
    0.01136 54.43176 101.87448 88.0
    0.01220 54.43494 97.39898 82.0
    0.01250 54.43805 86.63765 80.0
    0.01389 54.44106 74.83850 72.0
    0.01695 54.44400 65.64912 59.0
    0.01818 54.44684 60.07384 55.0
    0.01923 54.44960 57.32414 52.0
    0.02703 54.45230 56.17315 37.0
    0.02083 54.45490 55.70873 48.0
    0.01471 54.45740 55.54774 68.0
    0.01961 54.45984 55.49767 51.0
    0.02273 54.46218 55.51620 44.0
    0.01563 54.46442 55.59143 64.0
    0.01887 54.46660 55.89744 53.0
    0.01923 54.46870 56.72070 52.0
    0.01429 54.47069 58.77297 70.0
    0.01639 54.47261 63.18552 61.0
    0.01563 54.47443 70.98438 64.0
    0.01389 54.47618 81.89574 72.0
    0.00990 54.47781 93.20914 101.0
    0.00885 54.47938 99.89481 113.0
    0.00926 54.48085 98.51901 108.0
    0.01316 54.48225 89.37611 76.0
    0.01351 54.48354 77.75780 74.0
    0.01515 54.48475 67.89561 66.0
    0.01538 54.48587 61.49965 65.0
    0.02174 54.48690 58.18328 46.0
    0.01923 54.48785 56.77160 52.0
    0.01923 54.48870 56.56009 52.0
    0.01754 54.48944 56.46640 57.0
    0.01639 54.49012 56.53698 61.0
    0.02083 54.49070 56.72307 48.0
    0.01818 54.49119 57.03019 55.0
    0.01923 54.49158 57.59055 52.0
    0.01351 54.49189 58.81281 74.0
    0.01370 54.49210 61.78650 73.0
    0.01250 54.49224 68.82054 80.0
    0.01136 54.49226 83.03799 88.0
    0.01000 54.49221 106.87875 100.0
    0.00730 54.49205 138.38673 137.0
    0.00625 54.49181 168.65443 160.0
    0.00565 54.49147 184.67368 177.0
    0.00552 54.49104 178.31140 181.0
    0.00658 54.49051 157.97639 152.0
    0.00735 54.48989 140.05850 136.0
    0.00735 54.48919 135.45715 136.0
    0.00654 54.48839 143.66573 153.0
    0.00709 54.48750 154.08020 141.0
    0.00833 54.48652 153.56720 120.0
    0.00787 54.48542 138.18095 127.0
    0.00862 54.48426 115.21093 116.0
    0.01149 54.48299 94.14407 87.0
    0.01370 54.48162 80.51829 73.0
    0.01370 54.48016 75.26661 73.0
    0.01351 54.47861 76.22736 74.0
    0.01333 54.47696 80.07847 75.0
    0.01333 54.47523 83.77324 75.0
    0.01333 54.47338 86.10680 75.0
    0.01408 54.47146 88.09618 71.0
    0.01205 54.46944 90.44685 83.0
    0.01163 54.46733 91.67771 86.0
    0.01220 54.46511 88.83863 82.0
    0.01351 54.46280 82.39864 74.0
    0.01563 54.46040 74.71805 64.0
    0.01639 54.45792 69.06112 61.0
    0.01563 54.45531 67.47726 64.0
    0.01695 54.45263 70.24883 59.0
    0.01724 54.44984 75.86422 58.0
    0.01587 54.44698 81.08276 63.0
    0.01695 54.44400 83.04886 59.0
    0.01587 54.44094 80.06017 63.0
    0.01493 54.43776 74.09260 67.0
    0.01587 54.43451 68.25391 63.0
    0.01667 54.43117 64.01793 60.0
    0.01695 54.42772 61.54105 59.0
    0.01724 54.42417 59.96027 58.0
    0.01667 54.42054 58.54594 60.0
    0.02041 54.41681 57.32692 49.0
    0.02381 54.41298 56.36303 42.0
    0.01961 54.40906 55.73285 51.0
    0.02273 54.40506 55.30990 44.0
    0.02041 54.40094 55.19200 49.0
    0.01786 54.39674 55.22010 56.0
    0.01754 54.39243 55.45293 57.0
    0.01695 54.38804 55.74774 59.0
    0.02000 54.38356 56.49283 50.0
    0.01370 54.37897 58.30597 73.0
    0.01250 54.37430 62.14811 80.0
    0.01299 54.36953 68.94621 77.0
    0.01370 54.36466 78.47845 73.0
    0.01250 54.35971 88.72327 80.0
    0.00990 54.35465 95.45866 101.0
    0.00980 54.34950 94.90251 102.0
    0.01111 54.34428 87.49062 90.0
    0.01695 54.33894 77.34873 59.0
    0.01613 54.33350 68.61164 62.0
    0.01449 54.32799 63.28168 69.0
    0.01299 54.32238 62.09715 77.0
    0.01389 54.31667 65.28133 72.0
    0.01351 54.31087 73.00250 74.0
    0.01351 54.30498 84.48502 74.0
    0.00980 54.29899 96.79984 102.0
    0.01053 54.29292 104.87753 95.0
    0.00926 54.28674 104.24408 108.0
    0.00971 54.28049 95.52933 103.0
    0.01333 54.27414 83.61880 75.0
    0.01299 54.26769 72.91749 77.0
    0.01852 54.26116 65.37891 54.0
    0.01695 54.25453 61.01262 59.0
    0.01449 54.24780 59.17092 69.0
    0.01639 54.24099 59.49047 61.0
    0.02128 54.23409 62.01243 47.0
    0.01695 54.22710 67.08423 59.0
    0.01299 54.22002 73.86119 77.0
    0.01220 54.21285 80.18060 82.0
    0.01235 54.20558 82.96931 81.0
    0.01042 54.19825 80.45123 96.0
    0.01449 54.19080 74.14358 69.0
    0.01818 54.18327 67.07279 55.0
    0.01471 54.17565 61.42630 68.0
    0.01667 54.16794 57.90429 60.0
    0.01695 54.16014 56.09793 59.0
    0.02041 54.15224 55.15849 49.0
    0.01667 54.14428 54.88255 60.0
    0.01887 54.13622 54.86128 53.0
    0.01754 54.12809 55.08193 57.0
    0.01724 54.11984 55.65359 58.0
    0.02381 54.11152 56.71540 42.0
    0.02174 54.10312 58.20810 46.0
    0.01587 54.09462 59.75814 63.0
    0.01538 54.08602 60.70479 65.0
    0.01471 54.07737 61.48812 68.0
    0.01639 54.06862 60.35047 61.0
    0.01515 54.05977 59.00451 66.0
    0.01667 54.05086 57.84698 60.0
    0.02041 54.04185 57.24583 49.0
    0.01695 54.03275 57.97510 59.0
    0.01667 54.02358 58.79073 60.0
    0.01667 54.01432 59.92851 60.0
    0.01724 54.00497 61.02798 58.0
    0.01408 53.99555 61.74520 71.0
    0.01449 53.98603 62.05946 69.0
    0.01449 53.97646 62.42400 69.0
    0.01299 53.96677 63.71659 77.0
    0.01075 53.95702 67.68803 93.0
    0.01020 53.94719 78.09332 98.0
    0.00752 53.93729 101.71124 133.0
    0.00565 53.92727 147.74178 177.0
    0.00465 53.91720 219.28052 215.0
    0.003155 53.90704 308.71158 317.0
    0.002481 53.89682 391.69980 403.0
    0.002283 53.88649 436.43518 438.0
    0.002020 53.87611 430.34641 495.0
    0.002257 53.86564 393.95776 443.0
    0.002740 53.85509 354.16238 365.0
    0.002915 53.84445 321.24121 343.0
    0.003135 53.83376 286.28979 319.0
    0.00352 53.82298 239.52226 284.0
    0.00455 53.81212 186.44887 220.0
    0.00694 53.80118 139.68578 144.0
    0.00877 53.79017 108.70702 114.0
    0.00917 53.77909 98.06885 109.0
    0.00885 53.76794 109.31370 113.0
    0.00714 53.75671 143.67760 140.0
    0.00549 53.74541 198.32822 182.0
    0.00415 53.73403 260.51166 241.0
    0.003195 53.72259 306.36707 313.0
    0.002985 53.71106 311.29858 335.0
    0.003448 53.69947 272.21585 290.0
    0.00498 53.68779 210.44487 201.0
    0.00833 53.67606 150.70595 120.0
    0.01087 53.66426 106.13321 92.0
    0.01250 53.65239 80.65403 80.0
    0.01389 53.64043 68.25071 72.0
    0.01316 53.62843 63.57712 76.0
    0.01149 53.61633 63.36910 87.0
    0.01299 53.60418 66.29811 77.0
    0.01235 53.59198 74.72665 81.0
    0.01042 53.57969 89.16953 96.0
    0.00826 53.56732 108.31136 121.0
    0.00645 53.55489 126.99223 155.0
    0.00505 53.54242 137.37447 198.0
    0.00559 53.52987 134.36649 179.0
    0.00725 53.51726 121.33577 138.0
    0.00870 53.50457 106.17744 115.0
    0.00952 53.49183 94.34850 105.0
    0.00935 53.47902 85.98089 107.0
    0.01000 53.46616 80.79993 100.0
    0.01205 53.45322 77.26696 83.0
    0.01429 53.44022 75.85389 70.0
    0.01220 53.42715 77.46254 82.0
    0.01250 53.41407 82.47640 80.0
    0.01205 53.40088 90.44590 83.0
    0.01149 53.38764 99.42683 87.0
    0.01220 53.37434 105.59669 82.0
    0.01408 53.36099 104.61452 71.0
    0.01111 53.34759 96.27079 90.0
    0.01299 53.33413 84.23113 77.0
    0.01333 53.32059 72.73945 75.0
    0.01754 53.30701 64.24502 57.0
    0.01613 53.29337 59.13365 62.0
    0.01754 53.27967 56.28922 57.0
    0.01538 53.26591 55.14455 65.0
    0.01961 53.25214 54.67869 51.0
    0.01786 53.23827 54.51569 56.0
    0.01695 53.22435 54.53838 59.0
    0.01667 53.21041 54.72678 60.0
    0.01563 53.19638 55.37594 64.0
    0.01613 53.18233 56.75763 62.0
    0.01563 53.16820 59.40379 64.0
    0.01408 53.15403 63.84646 71.0
    0.01370 53.13983 70.26150 73.0
    0.01176 53.12555 77.76915 85.0
    0.01282 53.11126 83.95636 78.0
    0.01176 53.09690 85.69640 85.0
    0.01205 53.08247 82.01472 83.0
    0.01389 53.06804 74.63014 72.0
    0.01515 53.05352 66.83362 66.0
    0.01887 53.03898 60.77718 53.0
    0.01887 53.02440 57.03431 53.0
    0.01613 53.00974 55.13955 62.0
    0.01639 52.99507 54.32803 61.0
    0.01429 52.98035 54.02405 70.0
    0.01563 52.96560 53.94089 64.0
    0.01786 52.95077 54.00042 56.0
    0.01667 52.93594 54.37574 60.0
    0.01667 52.92105 55.12196 60.0
    0.01887 52.90611 56.75167 53.0
    0.01449 52.89114 59.77186 69.0
    0.01563 52.87613 64.52851 64.0
    0.02222 52.86108 70.81898 45.0
    0.01613 52.84601 78.01251 62.0
    0.01370 52.83087 83.89131 73.0
    0.01031 52.81573 87.31266 97.0
    0.01010 52.80053 87.56770 99.0
    0.01020 52.78529 83.63270 98.0
    0.01111 52.77003 76.82293 90.0
    0.01333 52.75472 69.62564 75.0
    0.01370 52.73940 64.19324 73.0
    0.01235 52.72403 61.69762 81.0
    0.01235 52.70863 62.59656 81.0
    0.01429 52.69321 66.82859 70.0
    0.01163 52.67774 73.67033 86.0
    0.01010 52.66225 81.31777 99.0
    0.00833 52.64672 87.23465 120.0
    0.00943 52.63116 89.92454 106.0
    0.00943 52.61560 91.93230 106.0
    0.00833 52.59999 99.47333 120.0
    0.00926 52.58438 118.49203 108.0
    0.00781 52.56870 150.78616 128.0
    0.00532 52.55302 191.15919 188.0
    0.00465 52.53732 227.63690 215.0
    0.00431 52.52156 247.91615 232.0
    0.00418 52.50581 246.75250 239.0
    0.00498 52.49002 226.48688 201.0
    0.00588 52.47421 191.68074 170.0
    0.00806 52.45841 151.11545 124.0
    0.01031 52.44254 114.73865 97.0
    0.01299 52.42668 88.14485 77.0
    0.01449 52.41079 71.74935 69.0
    0.01587 52.39485 63.19495 63.0
    0.01587 52.37894 59.32418 63.0
    0.01587 52.36298 58.16397 63.0
    0.01818 52.34704 58.05318 55.0
    0.01724 52.33105 58.12872 58.0
    0.01563 52.31504 59.22612 64.0
    0.01449 52.29903 62.18443 69.0
    0.01111 52.28299 69.00048 90.0
    0.00990 52.26697 82.24169 101.0
    0.00926 52.25090 103.66483 108.0
    0.00800 52.23482 131.73062 125.0
    0.00662 52.21875 159.70975 151.0
    0.00559 52.20264 178.64175 179.0
    0.00565 52.18654 181.47533 177.0
    0.00606 52.17042 170.49290 165.0
    0.00694 52.15427 154.13881 144.0
    0.00741 52.13817 140.39566 135.0
    0.00730 52.12201 137.79932 137.0
    0.00658 52.10587 152.85466 152.0
    0.00481 52.08969 187.26700 208.0
    0.00358 52.07352 235.12659 279.0
    0.002899 52.05734 280.73444 345.0
    0.002304 52.04116 303.40091 434.0
    0.002320 52.02499 290.62863 431.0
    0.002865 52.00880 247.16998 349.0
    0.00392 51.99259 190.84134 255.0
    0.00625 51.97641 139.38586 160.0
    0.00952 51.96020 102.05067 105.0
    0.01176 51.94401 80.01765 85.0
    0.01266 51.92781 69.60268 79.0
    0.01351 51.91159 66.25886 74.0
    0.01471 51.89541 66.21169 68.0
    0.01724 51.87919 66.45981 58.0
    0.01695 51.86302 65.97579 59.0
    0.01538 51.84681 64.13749 65.0
    0.01299 51.83061 61.48590 77.0
    0.01538 51.81442 58.96674 65.0
    0.01429 51.79823 56.84312 70.0
    0.01493 51.78206 55.25903 67.0
    0.01667 51.76587 54.20862 60.0
    0.01639 51.74968 53.55217 61.0
    0.01667 51.73354 52.74656 60.0
    0.01887 51.71737 52.55868 53.0
    0.01587 51.70124 52.07635 63.0
    0.01923 51.68508 52.07736 52.0
    0.01667 51.66894 52.12996 60.0
    0.01563 51.65284 53.37955 64.0
    0.01538 51.63670 54.05938 65.0
    0.01639 51.62063 55.26794 61.0
    0.01724 51.60452 57.09095 58.0
    0.02564 51.58843 59.31280 39.0
    0.02041 51.57238 61.34922 49.0
    0.01754 51.55631 62.44518 57.0
    0.01754 51.54029 62.43750 57.0
    0.01613 51.52426 61.98450 62.0
    0.01389 51.50824 62.08723 72.0
    0.01493 51.49227 63.28648 67.0
    0.01538 51.47628 65.48838 65.0
    0.01220 51.46033 68.41330 82.0
    0.01020 51.44437 73.04881 98.0
    0.01042 51.42843 83.44174 96.0
    0.00893 51.41255 106.77194 112.0
    0.00629 51.39665 150.40855 159.0
    0.00450 51.38081 215.27670 222.0
    0.00426 51.36495 289.75308 235.0
    0.003236 51.34911 347.78998 309.0
    0.003115 51.33332 360.20715 321.0
    0.002967 51.31753 319.38641 337.0
    0.00465 51.30178 249.01932 215.0
    0.00654 51.28605 176.36743 153.0
    0.01042 51.27033 120.95336 96.0
    0.01136 51.25465 87.11543 88.0
    0.01176 51.23899 69.89526 85.0
    0.01515 51.22335 62.39560 66.0
    0.01613 51.20774 59.39355 62.0
    0.01563 51.19214 58.21750 64.0
    0.01818 51.17661 57.81697 55.0
    0.01429 51.16107 57.93081 70.0
    0.01282 51.14558 58.63542 78.0
    0.01587 51.13012 60.34550 63.0
    0.01190 51.11467 63.55807 84.0
    0.01136 51.09927 69.25443 88.0
    0.00971 51.08389 79.52955 103.0
    0.00800 51.06855 98.56765 125.0
    0.00637 51.05322 132.98940 157.0
    0.00467 51.03793 188.78564 214.0
    0.00372 51.02268 263.10355 269.0
    0.002653 51.00747 340.88712 377.0
    0.002283 50.99231 390.43652 438.0
    0.002364 50.97714 384.39050 423.0
    0.002890 50.96202 325.37726 346.0
    0.00435 50.94696 243.36438 230.0
    0.00719 50.93192 167.65833 139.0
    0.01064 50.91693 113.83919 94.0
    0.01163 50.90195 82.80128 86.0
    0.01389 50.88702 68.08663 72.0
    0.01724 50.87213 62.39899 58.0
    0.01961 50.85727 60.77491 51.0
    0.01695 50.84248 60.60283 59.0
    0.01639 50.82770 60.70519 61.0
    0.01639 50.81295 61.00138 61.0
    0.01613 50.79826 62.39817 62.0
    0.01471 50.78362 66.48991 68.0
    0.01370 50.76902 74.39013 73.0
    0.01389 50.75444 85.72971 72.0
    0.01235 50.73991 97.50873 81.0
    0.01163 50.72544 104.72150 86.0
    0.01053 50.71101 103.36380 95.0
    0.01053 50.69662 92.78486 95.0
    0.01429 50.68228 80.09911 70.0
    0.01818 50.66796 68.54801 55.0
    0.01852 50.65373 60.40437 54.0
    0.01754 50.63951 55.73672 57.0
    0.01563 50.62536 53.55849 64.0
    0.01587 50.61124 52.83255 63.0
    0.01754 50.59716 52.99266 57.0
    0.01695 50.58315 53.89328 59.0
    0.01639 50.56916 55.54203 61.0
    0.01515 50.55526 57.78334 66.0
    0.01786 50.54137 60.16209 56.0
    0.02381 50.52756 62.14400 42.0
    0.01724 50.51379 63.65919 58.0
    0.01351 50.50006 65.77701 74.0
    0.01429 50.48639 70.00720 70.0
    0.01389 50.47277 76.89447 72.0
    0.01149 50.45919 84.99024 87.0
    0.01064 50.44569 90.84861 94.0
    0.01010 50.43223 91.44049 99.0
    0.01087 50.41883 85.74921 92.0
    0.01250 50.40546 76.43300 80.0
    0.01515 50.39215 67.03632 66.0
    0.01818 50.37893 59.80331 55.0
    0.02222 50.36571 55.25755 45.0
    0.01923 50.35258 52.85277 52.0
    0.02041 50.33950 52.19469 49.0
    0.02174 50.32647 51.73938 46.0
    0.01887 50.31353 51.55341 53.0
    0.01754 50.30060 51.62922 57.0
    0.01818 50.28774 51.62938 55.0
    0.01667 50.27494 52.13171 60.0
    0.01923 50.26220 52.23233 52.0
    0.01538 50.24953 52.41674 65.0
    0.01724 50.23690 52.66367 58.0
    0.01515 50.22435 52.99557 66.0
    0.01695 50.21185 53.47178 59.0
    0.01587 50.19939 54.24232 63.0
    0.01471 50.18701 55.82186 68.0
    0.01266 50.17467 59.23055 79.0
    0.01299 50.16242 66.89274 77.0
    0.01020 50.15022 81.79474 98.0
    0.00840 50.13808 106.45040 119.0
    0.00641 50.12600 140.17387 156.0
    0.00543 50.11399 177.40770 184.0
    0.00441 50.10204 208.46301 227.0
    0.00388 50.09014 225.97453 258.0
    0.00410 50.07831 233.04509 244.0
    0.00495 50.06655 239.17191 202.0
    0.00481 50.05485 247.49356 208.0
    0.00418 50.04322 251.12521 239.0
    0.00485 50.03164 239.32822 206.0
    0.00474 50.02011 207.91031 211.0
    0.00735 50.00867 165.27113 136.0
    0.00935 49.99729 123.94347 107.0
    0.01316 49.98600 92.38811 76.0
    0.01266 49.97474 72.44221 79.0
    0.01370 49.96355 61.79429 73.0
    0.01852 49.95243 56.78998 54.0
    0.01695 49.94138 54.67659 59.0
    0.01786 49.93041 53.60930 56.0
    0.01852 49.91948 53.02518 54.0
    0.01852 49.90864 52.61284 54.0
    0.02083 49.89786 52.31059 48.0
    0.01724 49.88714 52.08661 58.0
    0.02381 49.87650 51.46610 42.0
    0.01695 49.86592 51.41195 59.0
    0.01538 49.85539 51.41650 65.0
    0.01613 49.84497 51.50710 62.0
    0.01389 49.83459 51.61590 72.0
    0.01639 49.82430 52.25218 61.0
    0.01250 49.81404 53.13487 80.0
    0.01282 49.80388 55.67819 78.0
    0.01408 49.79381 59.87619 71.0
    0.01190 49.78376 66.08687 84.0
    0.01064 49.77383 74.14971 94.0
    0.01053 49.76392 83.16860 95.0
    0.00943 49.75411 91.46980 106.0
    0.00952 49.74437 96.86620 105.0
    0.00935 49.73469 96.58257 107.0
    0.00870 49.72511 90.77769 115.0
    0.01042 49.71557 81.85770 96.0
    0.01205 49.70610 72.67104 83.0
    0.01235 49.69672 64.64221 81.0
    0.01408 49.68738 58.88079 71.0
    0.01538 49.67815 55.32413 65.0
    0.01667 49.66896 53.41435 60.0
    0.01639 49.65987 52.56007 61.0
    0.01786 49.65084 52.31862 56.0
    0.02041 49.64188 52.62025 49.0
    0.01818 49.63299 53.24017 55.0
    0.01563 49.62418 54.77625 64.0
    0.01449 49.61543 58.28290 69.0
    0.01124 49.60678 65.53591 89.0
    0.01010 49.59816 78.56694 99.0
    0.00962 49.58966 98.22721 104.0
    0.00813 49.58120 122.91672 123.0
    0.00662 49.57282 147.64992 151.0
    0.00556 49.56451 165.82187 180.0
    0.00556 49.55627 174.47517 180.0
    0.00578 49.54814 175.55394 173.0
    0.00625 49.54005 171.52423 160.0
    0.00746 49.53202 161.72339 134.0
    0.00847 49.52410 144.98409 118.0
    0.00962 49.51624 125.02598 104.0
    0.01031 49.50845 108.41857 97.0
    0.01020 49.50072 99.50959 98.0
    0.00990 49.49307 98.30871 101.0
    0.01042 49.48551 100.59113 96.0
    0.01000 49.47802 100.51183 100.0
    0.00962 49.47061 94.84438 104.0
    0.01370 49.46325 85.03217 73.0
    0.01449 49.45597 74.66582 69.0
    0.01515 49.44878 66.83556 66.0
    0.01449 49.44165 63.42237 69.0
    0.01493 49.43460 64.98222 67.0
    0.01613 49.42763 71.23885 62.0
    0.01282 49.42072 81.29871 78.0
    0.01031 49.41390 90.66823 97.0
    0.00909 49.40712 97.27547 110.0
    0.00893 49.40047 96.01623 112.0
    0.01053 49.39384 88.39833 95.0
    0.01220 49.38730 77.79676 82.0
    0.01389 49.38085 68.37534 72.0
    0.01333 49.37446 61.72631 75.0
    0.01724 49.36815 58.11977 58.0
    0.01538 49.36192 56.92792 65.0
    0.01250 49.35573 57.53987 80.0
    0.01515 49.34966 59.79369 66.0
    0.01163 49.34363 63.94872 86.0
    0.00971 49.33770 71.29499 103.0
    0.00877 49.33182 83.65429 114.0
    0.00725 49.32602 104.74110 138.0
    0.00617 49.32030 139.84338 162.0
    0.00483 49.31463 195.23532 207.0
    0.00410 49.30907 272.99966 244.0
    0.003257 49.30356 365.84991 307.0
    0.002625 49.29813 452.36679 381.0
    0.001996 49.29277 504.36099 501.0
    0.001767 49.28748 501.71170 566.0
    0.001883 49.28227 441.98843 531.0
    0.002278 49.27712 346.19397 439.0
    0.00358 49.27205 246.64674 279.0
    0.00508 49.26708 166.32407 197.0
    0.00775 49.26213 112.84258 129.0
    0.01136 49.25730 83.07434 88.0
    0.01389 49.25251 69.34448 72.0
    0.01370 49.24780 65.13290 73.0
    0.01250 49.24318 66.62547 80.0
    0.01205 49.23861 71.90678 83.0
    0.01333 49.23410 79.28716 75.0
    0.01042 49.22968 86.34637 96.0
    0.01124 49.22535 90.08251 89.0
    0.00806 49.22107 88.88003 124.0
    0.00926 49.21687 83.83429 108.0
    0.01176 49.21272 77.43692 85.0
    0.01333 49.20865 71.20133 75.0
    0.01351 49.20465 65.05121 74.0
    0.01449 49.20073 60.46831 69.0
    0.01639 49.19687 55.77454 61.0
    0.01587 49.19308 53.19816 63.0
    0.01389 49.18938 51.51038 72.0
    0.01639 49.18571 50.52569 61.0
    0.01449 49.18214 50.00983 69.0
    0.01471 49.17862 49.75110 68.0
    0.01563 49.17519 49.61611 64.0
    0.01961 49.17181 49.57789 51.0
    0.01613 49.16852 49.52559 62.0
    0.02128 49.16528 49.48672 47.0
    0.01818 49.16211 49.45674 55.0
    0.01786 49.15902 49.43377 56.0
    0.02222 49.15597 49.41668 45.0
    0.01515 49.15302 49.37339 66.0
    0.01587 49.15011 49.38626 63.0
    0.01923 49.14729 49.40493 52.0
    0.01786 49.14451 49.43083 56.0
    0.02000 49.14182 49.44430 50.0
    0.01961 49.13919 49.52268 51.0
    0.02041 49.13662 49.62472 49.0
    0.01887 49.13412 49.82818 53.0
    0.01754 49.13169 50.26377 57.0
    0.01852 49.12931 51.15851 54.0
    0.01786 49.12701 52.78435 56.0
    0.01639 49.12476 55.28954 61.0
    0.01818 49.12259 58.63693 55.0
    0.01754 49.12047 61.91559 57.0
    0.01351 49.11842 64.43794 74.0
    0.01408 49.11644 65.85519 71.0
    0.01333 49.11451 66.95778 75.0
    0.01449 49.11264 68.95811 69.0
    0.01471 49.11084 72.37170 68.0
    0.01408 49.10910 75.75432 71.0
    0.01351 49.10743 77.36475 74.0
    0.01316 49.10582 76.11423 76.0
    0.01282 49.10428 72.89264 78.0
    0.01471 49.10277 69.35741 68.0
    0.01493 49.10135 66.49008 67.0
    0.01351 49.09997 64.60511 74.0
    0.01351 49.09866 63.70760 74.0
    0.01205 49.09741 64.81850 83.0
    0.01235 49.09622 68.99719 81.0
    0.01220 49.09509 76.45465 82.0
    0.01053 49.09400 85.84727 95.0
    0.00962 49.09298 94.18942 104.0
    0.00943 49.09201 98.79388 106.0
    0.00971 49.09112 99.72187 103.0
    0.01000 49.09028 100.21349 100.0
    0.01075 49.08949 103.22338 93.0
    0.01075 49.08876 108.27805 93.0
    0.01124 49.08808 111.63987 89.0
    0.01205 49.08745 109.16731 83.0
    0.01266 49.08689 100.87860 79.0
    0.01493 49.08638 90.97851 67.0
    0.01333 49.08593 84.20989 75.0
    0.01149 49.08551 82.52992 87.0
    0.01282 49.08517 84.78709 78.0
    0.01282 49.08487 87.60429 78.0
    0.01149 49.08463 87.69266 87.0
    0.01111 49.08445 84.65798 90.0
    0.01111 49.08431 80.51965 90.0
    0.01351 49.08421 77.18494 74.0
    0.01471 49.08417 74.91283 68.0
    0.01538 49.08419 72.41270 65.0
    0.01493 49.08426 69.09676 67.0
    0.01351 49.08437 64.18799 74.0
    0.01639 49.08453 59.49805 61.0
    0.01493 49.08476 55.75379 67.0
    0.01786 49.08502 53.29634 56.0
    0.01695 49.08533 51.95639 59.0
    0.01818 49.08568 51.38861 55.0
    0.01887 49.08609 51.24642 53.0
    0.01408 49.08656 51.32238 71.0
    0.01695 49.08704 51.54671 59.0
    0.01493 49.08760 51.95354 67.0
    0.01389 49.08819 52.72014 72.0
    0.01351 49.08883 54.29275 74.0
    0.01235 49.08952 57.51637 81.0
    0.01163 49.09023 64.36617 86.0
    0.01042 49.09101 77.12342 96.0
    0.01205 49.09183 98.09738 83.0
    0.00800 49.09267 127.36823 125.0
    0.00676 49.09359 160.94138 148.0
    0.00556 49.09453 190.10254 180.0
    0.00412 49.09551 204.42882 243.0
    0.00383 49.09652 198.51672 261.0
    0.00472 49.09759 178.83243 212.0
    0.00680 49.09870 157.64613 147.0
    0.00758 49.09985 143.27972 132.0
    0.00746 49.10104 136.12645 134.0
    0.00699 49.10225 130.32079 143.0
    0.00637 49.10352 119.95034 157.0
    0.00901 49.10482 104.35002 111.0
    0.01220 49.10616 87.37130 82.0
    0.01333 49.10754 72.92267 75.0
    0.01613 49.10893 62.73733 62.0
    0.01493 49.11040 56.73333 67.0
    0.01429 49.11188 53.65505 70.0
    0.01449 49.11340 52.22021 69.0
    0.01923 49.11494 51.55866 52.0
    0.01923 49.11654 51.22575 52.0
    0.01563 49.11814 51.33060 64.0
    0.02128 49.11981 51.28555 47.0
    0.01887 49.12149 51.36975 53.0
    0.01754 49.12321 51.20801 57.0
    0.02128 49.12495 52.10739 47.0
    0.01429 49.12672 54.00444 70.0
    0.01667 49.12854 57.53220 60.0
    0.01220 49.13038 63.15829 82.0
    0.00990 49.13225 71.03014 101.0
    0.00862 49.13415 79.10034 116.0
    0.00820 49.13608 85.91683 122.0
    0.00926 49.13804 89.06996 108.0
    0.00990 49.14001 88.10770 101.0
    0.00847 49.14203 84.55161 118.0
    0.00813 49.14406 81.39946 123.0
    0.00952 49.14612 82.49439 105.0
    0.00909 49.14820 90.70599 110.0
    0.00926 49.15032 106.21469 108.0
    0.00909 49.15245 125.28662 110.0
    0.00893 49.15462 140.80724 112.0
    0.00758 49.15681 145.23245 132.0
    0.00690 49.15901 136.13512 145.0
    0.00758 49.16124 119.69904 132.0
    0.00926 49.16349 105.12440 108.0
    0.01099 49.16576 99.60061 91.0
    0.01010 49.16805 105.88940 99.0
    0.00901 49.17037 121.38765 111.0
    0.00901 49.17270 138.83305 111.0
    0.00680 49.17503 148.77496 147.0
    0.00690 49.17741 144.68512 145.0
    0.00752 49.17979 128.17149 133.0
    0.00870 49.18221 107.03080 115.0
    0.01136 49.18463 87.97678 88.0
    0.01316 49.18707 75.13157 76.0
    0.01370 49.18951 69.17476 73.0
    0.01220 49.19199 69.12215 82.0
    0.01042 49.19448 73.67910 96.0
    0.00980 49.19696 81.41832 102.0
    0.00926 49.19947 90.00486 108.0
    0.00800 49.20199 96.01208 125.0
    0.00667 49.20454 95.80943 150.0
    0.00730 49.20708 89.60957 137.0
    0.00909 49.20965 79.97347 110.0
    0.01087 49.21220 70.63922 92.0
    0.01205 49.21479 64.31841 83.0
    0.01220 49.21738 62.62581 82.0
    0.01389 49.21997 66.32068 72.0
    0.01111 49.22261 75.54842 90.0
    0.00926 49.22520 88.97160 108.0
    0.00870 49.22784 104.52374 115.0
    0.00758 49.23048 117.23305 132.0
    0.00746 49.23311 122.77937 134.0
    0.00730 49.23576 117.90302 137.0
    0.00758 49.23841 106.06277 132.0
    0.00885 49.24107 91.39243 113.0
    0.00971 49.24373 77.77172 103.0
    0.01333 49.24639 67.48190 75.0
    0.01408 49.24907 61.02498 71.0
    0.01563 49.25174 57.85064 64.0
    0.01563 49.25441 56.85216 64.0
    0.01613 49.25707 57.62646 62.0
    0.01515 49.25975 59.59566 66.0
    0.01449 49.26244 62.54578 69.0
    0.01190 49.26509 67.64255 84.0
    0.01099 49.26778 77.46732 91.0
    0.00980 49.27045 97.16120 102.0
    0.00752 49.27313 132.51915 133.0
    0.00493 49.27580 186.02606 203.0
    0.00362 49.27847 251.99564 276.0
    0.003003 49.28114 314.50983 333.0
    0.002538 49.28381 350.52048 394.0
    0.002538 49.28646 343.06897 394.0
    0.002793 49.28912 296.05078 358.0
    0.003484 49.29176 230.39612 287.0
    0.00581 49.29439 168.14305 172.0
    0.00794 49.29704 122.67551 126.0
    0.01111 49.29966 97.06154 90.0
    0.01111 49.30228 87.97327 90.0
    0.01053 49.30489 89.75140 95.0
    0.00917 49.30751 97.16125 109.0
    0.00935 49.31011 105.79575 107.0
    0.00870 49.31268 111.68165 115.0
    0.00855 49.31528 112.02556 117.0
    0.00833 49.31784 105.90601 120.0
    0.00893 49.32039 94.76348 112.0
    0.01190 49.32293 81.93990 84.0
    0.01235 49.32545 70.49868 81.0
    0.01370 49.32797 62.05650 73.0
    0.01471 49.33048 56.94957 68.0
    0.01961 49.33298 53.85840 51.0
    0.01852 49.33544 51.75177 54.0
    0.01493 49.33791 51.35273 67.0
    0.02083 49.34037 51.17666 48.0
    0.01923 49.34278 51.20022 52.0
    0.01887 49.34520 51.41555 53.0
    0.01587 49.34760 51.90038 63.0
    0.01613 49.34998 52.76157 62.0
    0.02000 49.35235 54.04450 50.0
    0.01449 49.35468 55.61706 69.0
    0.01961 49.35703 57.25826 51.0
    0.01351 49.35932 58.54450 74.0
    0.01235 49.36163 59.79532 81.0
    0.01163 49.36388 61.93043 86.0
    0.01042 49.36612 67.33973 96.0
    0.01176 49.36835 77.64420 85.0
    0.01031 49.37054 95.16708 97.0
    0.00820 49.37273 120.31815 122.0
    0.00735 49.37488 150.48735 136.0
    0.00592 49.37701 179.60217 169.0
    0.00549 49.37912 200.06097 182.0
    0.00568 49.38121 205.63057 176.0
    0.00645 49.38327 193.27542 155.0
    0.00820 49.38531 166.40524 122.0
    0.00870 49.38731 134.10960 115.0
    0.01042 49.38931 104.97287 96.0
    0.01266 49.39126 84.12292 79.0
    0.01163 49.39318 73.13598 86.0
    0.01408 49.39508 72.14404 71.0
    0.01299 49.39696 81.44875 77.0
    0.01099 49.39880 101.72208 91.0
    0.01020 49.40063 131.91029 98.0
    0.00746 49.40240 167.84947 134.0
    0.00649 49.40416 197.90263 154.0
    0.00633 49.40588 210.71971 158.0
    0.00735 49.40757 200.29854 136.0
    0.00820 49.40924 172.68910 122.0
    0.00893 49.41087 139.72479 112.0
    0.01031 49.41248 110.88276 97.0
    0.01124 49.41404 89.91232 89.0
    0.01124 49.41557 76.55210 89.0
    0.01370 49.41708 68.28070 73.0
    0.01389 49.41854 63.21455 72.0
    0.01235 49.41996 60.64681 81.0
    0.01429 49.42135 60.52206 70.0
    0.01220 49.42271 64.04475 82.0
    0.00917 49.42403 73.77601 109.0
    0.00787 49.42532 93.47053 127.0
    0.00730 49.42657 126.30623 137.0
    0.00633 49.42779 171.57849 158.0
    0.00441 49.42897 221.85522 227.0
    0.00358 49.43011 262.24692 279.0
    0.003165 49.43119 276.05057 316.0
    0.003236 49.43226 256.42899 309.0
    0.00407 49.43329 213.12181 246.0
    0.00518 49.43426 165.09349 193.0
    0.00752 49.43521 126.39834 133.0
    0.01031 49.43612 103.98911 97.0
    0.01176 49.43697 97.74388 85.0
    0.01042 49.43779 102.53656 96.0
    0.00826 49.43856 111.15767 121.0
    0.00813 49.43931 116.10175 123.0
    0.00741 49.44000 112.73373 135.0
    0.00741 49.44065 101.75492 135.0
    0.00917 49.44123 87.56651 109.0
    0.01149 49.44180 74.45259 87.0
    0.01316 49.44235 64.94350 76.0
    0.01639 49.44281 59.56993 61.0
    0.01613 49.44324 57.69179 62.0
    0.01471 49.44363 58.50583 68.0
    0.01538 49.44397 60.41885 65.0
    0.01449 49.44427 62.57223 69.0
    0.01389 49.44451 63.09100 72.0
    0.01235 49.44471 62.89718 81.0
    0.01316 49.44486 61.32105 76.0
    0.01563 49.44498 59.31169 64.0
    0.01786 49.44504 57.82018 56.0
    0.01639 49.44505 57.30026 61.0
    0.01515 49.44501 57.60237 66.0
    0.01471 49.44493 58.14202 68.0
    0.01471 49.44478 58.33767 68.0
    0.01587 49.44461 57.95155 63.0
    0.01471 49.44437 58.27020 68.0
    0.01538 49.44409 60.40475 65.0
    0.01190 49.44375 66.01243 84.0
    0.01149 49.44337 76.00600 87.0
    0.01333 49.44293 90.18007 75.0
    0.00862 49.44246 106.07685 116.0
    0.00787 49.44191 118.92727 127.0
    0.00763 49.44132 123.31050 131.0
    0.00813 49.44069 116.92224 123.0
    0.01250 49.44000 102.85169 80.0
    0.01493 49.43924 86.57523 67.0
    0.01075 49.43845 72.44247 93.0
    0.01754 49.43760 62.50426 57.0
    0.01613 49.43670 56.66504 62.0
    0.01754 49.43575 53.86702 57.0
    0.01754 49.43473 53.25425 57.0
    0.01408 49.43366 53.92331 71.0
    0.01587 49.43254 56.12173 63.0
    0.01754 49.43136 60.15507 57.0
    0.01449 49.43014 66.11797 69.0
    0.01695 49.42884 73.26530 59.0
    0.01250 49.42751 79.85960 80.0
    0.01042 49.42609 83.60712 96.0
    0.01250 49.42464 83.01914 80.0
    0.01282 49.42315 78.98218 78.0
    0.01370 49.42159 74.25463 73.0
    0.01351 49.41997 71.22215 74.0
    0.01316 49.41828 71.07090 76.0
    0.01220 49.41653 74.31439 82.0
    0.01471 49.41474 79.57867 68.0
    0.01064 49.41289 85.81446 94.0
    0.01136 49.41098 92.65382 88.0
    0.00952 49.40900 100.05981 105.0
    0.01099 49.40699 106.81948 91.0
    0.01000 49.40490 110.01804 100.0
    0.00714 49.40277 106.83197 140.0
    0.00962 49.40056 97.48442 104.0
    0.01136 49.39829 85.32962 88.0
    0.01408 49.39598 74.36105 71.0
    0.01613 49.39359 66.78722 62.0
    0.01370 49.39116 63.84325 73.0
    0.01351 49.38866 65.43208 74.0
    0.01389 49.38610 69.82141 72.0
    0.01205 49.38347 75.54676 83.0
    0.00962 49.38079 80.22561 104.0
    0.01099 49.37807 82.02036 91.0
    0.01235 49.37527 80.60851 81.0
    0.01370 49.37241 77.08974 73.0
    0.01389 49.36948 72.63071 72.0
    0.01408 49.36650 68.01035 71.0
    0.01613 49.36346 63.86095 62.0
    0.01818 49.36035 61.26224 55.0
    0.01471 49.35719 61.10364 68.0
    0.01351 49.35396 64.71294 74.0
    0.01087 49.35068 73.07465 92.0
    0.01075 49.34732 87.30959 93.0
    0.01031 49.34392 106.24858 97.0
    0.00781 49.34044 126.67477 128.0
    0.00625 49.33691 143.43277 160.0
    0.00649 49.33331 151.44583 154.0
    0.00680 49.32965 148.89308 147.0
    0.00667 49.32594 136.88680 150.0
    0.00763 49.32213 118.65928 131.0
    0.00971 49.31831 98.91998 103.0
    0.01136 49.31439 81.76608 88.0
    0.01370 49.31042 69.51559 73.0
    0.01471 49.30639 62.42484 68.0
    0.01563 49.30230 59.72407 64.0
    0.01639 49.29813 60.14629 61.0
    0.01563 49.29392 62.45770 64.0
    0.01493 49.28961 65.29314 67.0
    0.01408 49.28527 67.34762 71.0
    0.01515 49.28087 67.76578 66.0
    0.01639 49.27640 66.55203 61.0
    0.01724 49.27187 63.62457 58.0
    0.02000 49.26726 60.03392 50.0
    0.02041 49.26260 56.67029 49.0
    0.01667 49.25787 54.06468 60.0
    0.01493 49.25309 52.09175 67.0
    0.01667 49.24824 51.12853 60.0
    0.01923 49.24334 50.55556 52.0
    0.02000 49.23835 50.32097 50.0
    0.01724 49.23330 50.34925 58.0
    0.01724 49.22821 50.53158 58.0
    0.01852 49.22303 50.95602 54.0
    0.01667 49.21781 51.87219 60.0
    0.01695 49.21250 53.77114 59.0
    0.01667 49.20716 57.43211 60.0
    0.01429 49.20175 63.98173 70.0
    0.01351 49.19627 73.70831 74.0
    0.01370 49.19072 86.32461 73.0
    0.01266 49.18510 99.62086 79.0
    0.00952 49.17944 109.87947 105.0
    0.00840 49.17371 112.90140 119.0
    0.00833 49.16791 107.12784 120.0
    0.00943 49.16207 95.12090 106.0
    0.01266 49.15614 81.34849 79.0
    0.01493 49.15016 69.39684 67.0
    0.02083 49.14411 60.92765 48.0
    0.02000 49.13801 56.02695 50.0
    0.01613 49.13184 53.97716 62.0
    0.01493 49.12560 54.18917 67.0
    0.01449 49.11932 56.57620 69.0
    0.01639 49.11295 61.49843 61.0
    0.01176 49.10654 68.89195 85.0
    0.01099 49.10007 78.00045 91.0
    0.00926 49.09351 86.69859 108.0
    0.00847 49.08691 91.95815 118.0
    0.01042 49.08024 91.80817 96.0
    0.00990 49.07354 85.69572 101.0
    0.01176 49.06674 76.65858 85.0
    0.01205 49.05989 67.65684 83.0
    0.01563 49.05299 60.55950 64.0
    0.01695 49.04601 55.69392 59.0
    0.01639 49.03899 53.20647 61.0
    0.01724 49.03189 52.20005 58.0
    0.01724 49.02475 52.20362 58.0
    0.01351 49.01755 53.10831 74.0
    0.01389 49.01027 55.05636 72.0
    0.01515 49.00293 58.22892 66.0
    0.01266 48.99554 62.89734 79.0
    0.01333 48.98810 69.29202 75.0
    0.01064 48.98058 77.56646 94.0
    0.01064 48.97301 88.55271 94.0
    0.01087 48.96539 103.41809 92.0
    0.00952 48.95770 122.76649 105.0
    0.00676 48.94995 144.37144 148.0
    0.00641 48.94217 162.18034 156.0
    0.00546 48.93429 168.91301 183.0
    0.00526 48.92637 160.29694 190.0
    0.00690 48.91839 139.57773 145.0
    0.00820 48.91037 114.81204 122.0
    0.00980 48.90228 93.16402 102.0
    0.01333 48.89410 78.60551 75.0
    0.01282 48.88592 71.94617 78.0
    0.01316 48.87765 71.68505 76.0
    0.01124 48.86932 75.35812 89.0
    0.01064 48.86095 80.31459 94.0
    0.01031 48.85249 84.31519 97.0
    0.01163 48.84402 86.10425 86.0
    0.01235 48.83548 85.51367 81.0
    0.01266 48.82687 82.87493 79.0
    0.01235 48.81823 78.50471 81.0
    0.01299 48.80951 73.88191 77.0
    0.01493 48.80075 71.02993 67.0
    0.01587 48.79193 71.19671 63.0
    0.01408 48.78305 74.49006 71.0
    0.01370 48.77414 79.52150 73.0
    0.01351 48.76514 83.32819 74.0
    0.01190 48.75613 84.15878 84.0
    0.01235 48.74704 80.56313 81.0
    0.01250 48.73788 74.06553 80.0
    0.01333 48.72870 66.82086 75.0
    0.01724 48.71945 60.87880 58.0
    0.01613 48.71016 57.38126 62.0
    0.01493 48.70081 56.73975 67.0
    0.01351 48.69141 58.98314 74.0
    0.01389 48.68197 63.76855 72.0
    0.01408 48.67247 70.30446 71.0
    0.01205 48.66292 76.95466 83.0
    0.01064 48.65332 81.43784 94.0
    0.01136 48.64365 81.76334 88.0
    0.01333 48.63398 77.86095 75.0
    0.01724 48.62422 71.54861 58.0
    0.01667 48.61442 65.30441 60.0
    0.01538 48.60458 61.05326 65.0
    0.01389 48.59468 59.91869 72.0
    0.01250 48.58474 62.16754 80.0
    0.01136 48.57476 67.48374 88.0
    0.01053 48.56473 73.95039 95.0
    0.00909 48.55463 79.92168 110.0
    0.00877 48.54451 82.91161 114.0
    0.00935 48.53434 81.70397 107.0
    0.01064 48.52412 77.34418 94.0
    0.01250 48.51386 72.27488 80.0
    0.01351 48.50354 69.03971 74.0
    0.01754 48.49320 68.17507 57.0
    0.01695 48.48280 69.94503 59.0
    0.01333 48.47235 73.35102 75.0
    0.01370 48.46188 77.28387 73.0
    0.01205 48.45135 79.90919 83.0
    0.01087 48.44077 81.06374 92.0
    0.01124 48.43016 81.01974 89.0
    0.01087 48.41952 81.77544 92.0
    0.01099 48.40882 85.30564 91.0
    0.00870 48.39808 92.13292 115.0
    0.00813 48.38730 100.62436 123.0
    0.00855 48.37649 107.48989 117.0
    0.00725 48.36562 109.75606 138.0
    0.00758 48.35474 108.38757 132.0
    0.00781 48.34381 106.11095 128.0
    0.00847 48.33282 108.48734 118.0
    0.00952 48.32182 118.79561 105.0
    0.00870 48.31076 136.36591 115.0
    0.00714 48.29969 156.90756 140.0
    0.00641 48.28857 174.13228 156.0
    0.00709 48.27739 183.09769 141.0
    0.00685 48.26621 183.24883 146.0
    0.00633 48.25497 176.45232 158.0
    0.00654 48.24372 163.55710 153.0
    0.00629 48.23241 146.72630 159.0
    0.00714 48.22109 129.53090 140.0
    0.00775 48.20971 116.56616 129.0
    0.00901 48.19832 112.43580 111.0
    0.01020 48.18689 121.05791 98.0
    0.00862 48.17541 143.37463 116.0
    0.00676 48.16390 175.40128 148.0
    0.00562 48.15239 207.72427 178.0
    0.00524 48.14083 227.55724 191.0
    0.00510 48.12925 225.34393 196.0
    0.00595 48.11762 201.40848 168.0
    0.00833 48.10596 166.40054 120.0
    0.00917 48.09429 132.69193 109.0
    0.01149 48.08257 108.87423 87.0
    0.01031 48.07085 98.37189 97.0
    0.01075 48.05908 99.23125 93.0
    0.00935 48.04728 107.29287 107.0
    0.00676 48.03547 115.66997 148.0
    0.00741 48.02362 118.35533 135.0
    0.00758 48.01176 112.36543 132.0
    0.00781 47.99986 100.21706 128.0
    0.01099 47.98793 85.99363 91.0
    0.01235 47.97600 73.77782 81.0
    0.01754 47.96403 65.71554 57.0
    0.01818 47.95205 62.36346 55.0
    0.01587 47.94003 62.99781 63.0
    0.01250 47.92798 66.17332 80.0
    0.01724 47.91593 70.01376 58.0
    0.01429 47.90385 71.82911 70.0
    0.01613 47.89177 71.59948 62.0
    0.01389 47.87964 68.45926 72.0
    0.01852 47.86749 63.64955 54.0
    0.01370 47.85534 58.80800 73.0
    0.01754 47.84314 54.72410 57.0
    0.01786 47.83097 51.91862 56.0
    0.02083 47.81873 50.27096 48.0
    0.01961 47.80651 49.45004 51.0
    0.01667 47.79428 49.12583 60.0
    0.01786 47.78200 48.81321 56.0
    0.02439 47.76973 48.90112 41.0
    0.01887 47.75743 49.01897 53.0
    0.01613 47.74510 49.10209 62.0
    0.01961 47.73279 49.12639 51.0
    0.01923 47.72046 49.14507 52.0
    0.01852 47.70811 49.30795 54.0
    0.01724 47.69576 49.88292 58.0
    0.01818 47.68336 51.28130 55.0
    0.01923 47.67097 54.01138 52.0
    0.01852 47.65857 58.40036 54.0
    0.01563 47.64619 64.57964 64.0
    0.01587 47.63375 71.59233 63.0
    0.01429 47.62132 77.67246 70.0
    0.01408 47.60889 80.69097 71.0
    0.01613 47.59645 79.22001 62.0
    0.01493 47.58400 73.99010 67.0
    0.01493 47.57154 67.23637 67.0
    0.01667 47.55907 60.59129 60.0
    0.01961 47.54661 55.43174 51.0
    0.01818 47.53412 52.04467 55.0
    0.01818 47.52165 50.13887 55.0
    0.01754 47.50916 49.28843 57.0
    0.01724 47.49666 48.89515 58.0
    0.01786 47.48417 48.90097 56.0
    0.01887 47.47168 48.95041 53.0
    0.01818 47.45919 49.15751 55.0
    0.01613 47.44668 49.63866 62.0
    0.02000 47.43417 50.66228 50.0
    0.01818 47.42167 52.69221 55.0
    0.01587 47.40918 56.38794 63.0
    0.01639 47.39668 62.41404 61.0
    0.01587 47.38417 71.12595 63.0
    0.01190 47.37166 82.02637 84.0
    0.01053 47.35918 93.33499 95.0
    0.01087 47.34666 102.91122 92.0
    0.00901 47.33420 108.28277 111.0
    0.00833 47.32170 108.51834 120.0
    0.00980 47.30921 105.20125 102.0
    0.01124 47.29674 101.55323 89.0
    0.01250 47.28424 99.92055 80.0
    0.01429 47.27179 100.42506 70.0
    0.01266 47.25932 101.16493 79.0
    0.01111 47.24686 99.69728 90.0
    0.01190 47.23444 94.57407 84.0
    0.01190 47.22198 85.97038 84.0
    0.01538 47.20958 75.90808 65.0
    0.01587 47.19713 66.51624 63.0
    0.01639 47.18471 59.15405 61.0
    0.01887 47.17232 54.17758 53.0
    0.01786 47.15994 51.21315 56.0
    0.01852 47.14757 49.63348 54.0
    0.01961 47.13520 48.90554 51.0
    0.02083 47.12283 48.53333 48.0
    0.02439 47.11050 48.55579 41.0
    0.02326 47.09817 48.54671 43.0
    0.01587 47.08587 48.50956 63.0
    0.01887 47.07357 48.96472 53.0
    0.01563 47.06126 49.87198 64.0
    0.01587 47.04902 51.44669 63.0
    0.01493 47.03677 53.79734 67.0
    0.01818 47.02453 56.66537 55.0
    0.01563 47.01232 59.71733 64.0
    0.01515 47.00011 62.04535 66.0
    0.01449 46.98794 63.01272 69.0
    0.01316 46.97577 62.56833 76.0
    0.01639 46.96364 61.85922 61.0
    0.01429 46.95152 62.55764 70.0
    0.01515 46.93940 66.25073 66.0
    0.01333 46.92732 73.95557 75.0
    0.01136 46.91527 85.53921 88.0
    0.01020 46.90325 99.19321 98.0
    0.00820 46.89123 111.66088 122.0
    0.00794 46.87923 119.05497 126.0
    0.00893 46.86727 118.51709 112.0
    0.00952 46.85533 110.16401 105.0
    0.01176 46.84343 97.39651 85.0
    0.01370 46.83154 84.53462 73.0
    0.01042 46.81966 75.11422 96.0
    0.01235 46.80782 71.14280 81.0
    0.01149 46.79602 72.94105 87.0
    0.01163 46.78424 79.30449 86.0
    0.01042 46.77248 87.65014 96.0
    0.00971 46.76075 94.59353 103.0
    0.00794 46.74906 96.97502 126.0
    0.01075 46.73740 93.40732 93.0
    0.01639 46.72576 85.47081 61.0
    0.01786 46.71415 75.82332 56.0
    0.01724 46.70258 66.75110 58.0
    0.01724 46.69103 59.58263 58.0
    0.02000 46.67951 54.63637 50.0
    0.01818 46.66806 51.60363 55.0
    0.01887 46.65660 49.87328 53.0
    0.02041 46.64518 49.08537 49.0
    0.01639 46.63383 48.67572 61.0
    0.01887 46.62247 49.12444 53.0
    0.01695 46.61116 50.16413 59.0
    0.01852 46.59989 52.22135 54.0
    0.01754 46.58865 55.45652 57.0
    0.01613 46.57746 60.16953 62.0
    0.01667 46.56631 66.29549 60.0
    0.01923 46.55519 73.19387 52.0
    0.01333 46.54410 79.70595 75.0
    0.01408 46.53304 84.25126 71.0
    0.01563 46.52206 85.01246 64.0
    0.01316 46.51107 81.83495 76.0
    0.01587 46.50017 75.39268 63.0
    0.01370 46.48928 67.97039 73.0
    0.01493 46.47843 61.62272 67.0
    0.01587 46.46763 57.86613 63.0
    0.01538 46.45687 56.91031 65.0
    0.01695 46.44617 59.08685 59.0
    0.01493 46.43547 63.75430 67.0
    0.01493 46.42485 70.03843 67.0
    0.01563 46.41426 76.45086 64.0
    0.01429 46.40373 80.93082 70.0
    0.01316 46.39325 82.08954 76.0
    0.01250 46.38279 79.81065 80.0
    0.01235 46.37236 75.54527 81.0
    0.01235 46.36201 71.65057 81.0
    0.01370 46.35169 70.23009 73.0
    0.01639 46.34143 72.38078 61.0
    0.01370 46.33121 78.06017 73.0
    0.01205 46.32104 86.31411 83.0
    0.01124 46.31092 95.02077 89.0
    0.01010 46.30086 103.52817 99.0
    0.00990 46.29083 111.72648 101.0
    0.00917 46.28086 120.16469 109.0
    0.00971 46.27094 128.16626 103.0
    0.00885 46.26107 133.49953 113.0
    0.00901 46.25125 133.90335 111.0
    0.00943 46.24149 128.86754 106.0
    0.01075 46.23177 119.65240 93.0
    0.01282 46.22211 108.30925 78.0
    0.01266 46.21249 96.61304 79.0
    0.01299 46.20293 85.56717 77.0
    0.01389 46.19345 76.55411 72.0
    0.01389 46.18399 70.96864 72.0
    0.01408 46.17458 69.74160 71.0
    0.01429 46.16525 73.15068 70.0
    0.01538 46.15596 80.34690 65.0
    0.01351 46.14672 89.09446 74.0
    0.01053 46.13756 96.24142 95.0
    0.01087 46.12844 98.32420 92.0
    0.01205 46.11938 94.00900 83.0
    0.01250 46.11036 85.25378 80.0
    0.01333 46.10144 75.00380 75.0
    0.01351 46.09254 65.92626 74.0
    0.01471 46.08372 59.57711 68.0
    0.01538 46.07494 56.07439 65.0
    0.01613 46.06623 55.29449 62.0
    0.01639 46.05758 55.95649 61.0
    0.01351 46.04899 57.26345 74.0
    0.01205 46.04046 58.22627 83.0
    0.01351 46.03200 58.22339 74.0
    0.01639 46.02358 57.49152 61.0
    0.01695 46.01522 56.61863 59.0
    0.01538 46.00695 56.54549 65.0
    0.01408 45.99870 57.99816 71.0
    0.01563 45.99056 61.11927 64.0
    0.01754 45.98244 65.29273 57.0
    0.01333 45.97440 69.17620 75.0
    0.01429 45.96643 71.15039 70.0
    0.01250 45.95850 69.96288 80.0
    0.01266 45.95067 66.32124 79.0
    0.01754 45.94289 61.32251 57.0
    0.02174 45.93517 56.38009 46.0
    0.01887 45.92750 52.38499 53.0
    0.01887 45.91991 49.65304 53.0
    0.01695 45.91240 48.04575 59.0
    0.01515 45.90494 47.22751 66.0
    0.01587 45.89754 46.87335 63.0
    0.02083 45.89022 46.80688 48.0
    0.01471 45.88295 46.83250 68.0
    0.01852 45.87575 46.87931 54.0
    0.01754 45.86864 47.01865 57.0
    0.01667 45.86156 47.26407 60.0
    0.01786 45.85456 47.73203 56.0
    0.01786 45.84764 48.56778 56.0
    0.01923 45.84079 49.80589 52.0
    0.02000 45.83401 51.38217 50.0
    0.01695 45.82729 53.01847 59.0
    0.02326 45.82064 54.18932 43.0
    0.01389 45.81405 54.70307 72.0
    0.02000 45.80755 54.32437 50.0
    0.01667 45.80109 53.27963 60.0
    0.02174 45.79474 52.04273 46.0
    0.01667 45.78843 51.12540 60.0
    0.01613 45.78220 50.87672 62.0
    0.01613 45.77604 51.35776 62.0
    0.02174 45.76995 52.33551 46.0
    0.01852 45.76392 53.35779 54.0
    0.01563 45.75797 53.94200 64.0
    0.02083 45.75209 54.22281 48.0
    0.01923 45.74629 53.59200 52.0
    0.02222 45.74054 53.07976 45.0
    0.01786 45.73489 52.45587 56.0
    0.01667 45.72929 52.02374 60.0
    0.01587 45.72377 51.64584 63.0
    0.01786 45.71832 51.15259 56.0
    0.01667 45.71295 50.52822 60.0
    0.01923 45.70764 49.91142 52.0
    0.01493 45.70242 49.47392 67.0
    0.01852 45.69727 49.54831 54.0
    0.01370 45.69220 50.38413 73.0
    0.01389 45.68716 52.71680 72.0
    0.01667 45.68223 58.31229 60.0
    0.01538 45.67738 67.55886 65.0
    0.01220 45.67259 82.67452 82.0
    0.00962 45.66787 104.37215 104.0
    0.00730 45.66324 131.47710 137.0
    0.00641 45.65868 159.94284 156.0
    0.00613 45.65419 183.42754 163.0
    0.00602 45.64975 195.48497 166.0
    0.00565 45.64541 193.11725 177.0
    0.00588 45.64116 177.58926 170.0
    0.00645 45.63696 153.53429 155.0
    0.00794 45.63283 127.44622 126.0
    0.00952 45.62879 105.85792 105.0
    0.01031 45.62482 92.88301 97.0
    0.00952 45.62093 91.04411 105.0
    0.00885 45.61711 101.14906 113.0
    0.00735 45.61338 122.23338 136.0
    0.00556 45.60970 150.81683 180.0
    0.00446 45.60611 180.50919 224.0
    0.00377 45.60260 202.85239 265.0
    0.00369 45.59916 209.42899 271.0
    0.00385 45.59580 196.94681 260.0
    0.00469 45.59251 170.17984 213.0
    0.00662 45.58929 138.22253 151.0
    0.00855 45.58614 109.14455 117.0
    0.00935 45.58308 87.99122 107.0
    0.01149 45.58010 75.82982 87.0
    0.01316 45.57719 72.71420 76.0
    0.01282 45.57436 75.81250 78.0
    0.01190 45.57160 82.25589 84.0
    0.01124 45.56891 89.69554 89.0
    0.01075 45.56631 95.12238 93.0
    0.01042 45.56379 96.36750 96.0
    0.01053 45.56132 92.54517 95.0
    0.01149 45.55894 84.74383 87.0
    0.01282 45.55664 75.38596 78.0
    0.01389 45.55442 66.68698 72.0
    0.01515 45.55227 60.00059 66.0
    0.01587 45.55020 55.63445 63.0
    0.01667 45.54819 53.22671 60.0
    0.01639 45.54627 51.61300 61.0
    0.01724 45.54441 51.84010 58.0
    0.01587 45.54264 53.23167 63.0
    0.01471 45.54097 55.89944 68.0
    0.01429 45.53932 59.71550 70.0
    0.01099 45.53779 64.03441 91.0
    0.00926 45.53633 67.72276 108.0
    0.00990 45.53493 69.44211 101.0
    0.01087 45.53360 68.43970 92.0
    0.01149 45.53236 65.29229 87.0
    0.01176 45.53120 61.10959 85.0
    0.01389 45.53012 57.46551 72.0
    0.01538 45.52908 55.09421 65.0
    0.01852 45.52814 54.69777 54.0
    0.01613 45.52728 55.72472 62.0
    0.01667 45.52649 57.43183 60.0
    0.01493 45.52577 58.83714 67.0
    0.01471 45.52514 59.07725 68.0
    0.01449 45.52456 57.87700 69.0
    0.01471 45.52407 55.65609 68.0
    0.01449 45.52366 53.18892 69.0
    0.01923 45.52330 51.14431 52.0
    0.01724 45.52303 50.02739 58.0
    0.01639 45.52284 50.16976 61.0
    0.01563 45.52272 51.79288 64.0
    0.01333 45.52266 54.97958 75.0
    0.01408 45.52269 59.55418 71.0
    0.01471 45.52280 64.78934 68.0
    0.01449 45.52296 69.77677 69.0
    0.01220 45.52320 73.05802 82.0
    0.01538 45.52352 73.67941 65.0
    0.01176 45.52391 71.65150 85.0
    0.01205 45.52438 67.87959 83.0
    0.01333 45.52490 63.32634 75.0
    0.01563 45.52551 58.75420 64.0
    0.01333 45.52619 54.75249 75.0
    0.01429 45.52695 51.60855 70.0
    0.01667 45.52777 49.31174 60.0
    0.01887 45.52866 47.85025 53.0
    0.01961 45.52962 46.97544 51.0
    0.01786 45.53067 46.50566 56.0
    0.01786 45.53178 46.29964 56.0
    0.02128 45.53296 46.28701 47.0
    0.02273 45.53421 46.47117 44.0
    0.01852 45.53552 46.92121 54.0
    0.02500 45.53691 47.73401 40.0
    0.01587 45.53836 48.97418 63.0
    0.01852 45.53991 50.58172 54.0
    0.01429 45.54149 52.31054 70.0
    0.01429 45.54315 53.64010 70.0
    0.01695 45.54490 54.51919 59.0
    0.01923 45.54670 54.15813 52.0
    0.01563 45.54858 52.90815 64.0
    0.01786 45.55052 51.19755 56.0
    0.01786 45.55253 49.80432 56.0
    0.01887 45.55459 48.49438 53.0
    0.02041 45.55674 47.61428 49.0
    0.01818 45.55896 47.12951 55.0
    0.02000 45.56122 46.94051 50.0
    0.01887 45.56358 46.95748 53.0
    0.02222 45.56598 47.14937 45.0
    0.02222 45.56847 47.58246 45.0
    0.01667 45.57101 48.47002 60.0
    0.01587 45.57361 50.23300 63.0
    0.01471 45.57628 53.54211 68.0
    0.01493 45.57902 59.20918 67.0
    0.01316 45.58182 67.97169 76.0
    0.01449 45.58468 80.04104 69.0
    0.01235 45.58762 95.02145 81.0
    0.01010 45.59061 110.64552 99.0
    0.00926 45.59365 124.41016 108.0
    0.00820 45.59678 133.96465 122.0
    0.00893 45.59996 137.85106 112.0
    0.00813 45.60321 135.48671 123.0
    0.00901 45.60651 126.62620 111.0
    0.01020 45.60986 112.66528 98.0
    0.01149 45.61330 96.56397 87.0
    0.01235 45.61678 81.41018 81.0
    0.01538 45.62033 69.27412 65.0
    0.01389 45.62394 61.02655 72.0
    0.01316 45.62761 56.71555 76.0
    0.01351 45.63134 56.15579 74.0
    0.01370 45.63512 59.35493 73.0
    0.01190 45.63895 66.54926 84.0
    0.01042 45.64288 77.79237 96.0
    0.01031 45.64684 92.16161 97.0
    0.00901 45.65085 107.37952 111.0
    0.00781 45.65493 119.77844 128.0
    0.00752 45.65905 125.47461 133.0
    0.00725 45.66325 122.70773 138.0
    0.00787 45.66749 112.65551 127.0
    0.00917 45.67178 99.18339 109.0
    0.01010 45.67614 85.47065 99.0
    0.01250 45.68055 73.45777 80.0
    0.01493 45.68502 64.72184 67.0
    0.01429 45.68953 58.40809 70.0
    0.01449 45.69411 54.17144 69.0
    0.01724 45.69874 51.43929 58.0
    0.01887 45.70342 49.74701 53.0
    0.01786 45.70813 48.76926 56.0
    0.01695 45.71292 48.31063 59.0
    0.01786 45.71775 48.27470 56.0
    0.01724 45.72263 48.82889 58.0
    0.01818 45.72758 49.72423 55.0
    0.01818 45.73256 51.19587 55.0
    0.01667 45.73759 53.22288 60.0
    0.01724 45.74267 55.60624 58.0
    0.01613 45.74780 57.92077 62.0
    0.01471 45.75299 59.61874 68.0
    0.01220 45.75821 60.32077 82.0
    0.01333 45.76350 60.18967 75.0
    0.01389 45.76881 60.04919 72.0
    0.01282 45.77419 61.17907 78.0
    0.01176 45.77960 65.01147 85.0
    0.01235 45.78506 72.79060 81.0
    0.01064 45.79057 85.08898 94.0
    0.00893 45.79613 101.54521 112.0
    0.00901 45.80172 120.50228 111.0
    0.00725 45.80735 139.88240 138.0
    0.00629 45.81305 157.26939 159.0
    0.00704 45.81875 171.34985 142.0
    0.00658 45.82453 181.87782 152.0
    0.00535 45.83034 188.00557 187.0
    0.00498 45.83619 187.09297 201.0
    0.00535 45.84208 177.59251 187.0
    0.00581 45.84801 161.57289 172.0
    0.00633 45.85398 144.46770 158.0
    0.00741 45.86000 131.81119 135.0
    0.00735 45.86605 126.53130 136.0
    0.00719 45.87214 127.88075 139.0
    0.00704 45.87825 131.85847 142.0
    0.00606 45.88442 132.99139 165.0
    0.00617 45.89064 127.60742 162.0
    0.00820 45.89686 115.28870 122.0
    0.00980 45.90313 99.41463 102.0
    0.01111 45.90944 83.70436 90.0
    0.01471 45.91579 70.66564 68.0
    0.01538 45.92218 61.37688 65.0
    0.02174 45.92857 55.57408 46.0
    0.02128 45.93502 52.38139 47.0
    0.02083 45.94149 50.83728 48.0
    0.01613 45.94801 50.23240 62.0
    0.01818 45.95455 50.23862 55.0
    0.01587 45.96112 50.95832 63.0
    0.01639 45.96772 52.57613 61.0
    0.01282 45.97436 55.87923 78.0
    0.01429 45.98101 61.82840 70.0
    0.01299 45.98772 71.37981 77.0
    0.01220 45.99444 84.36193 82.0
    0.01266 46.00120 99.87489 79.0
    0.00971 46.00796 115.12090 103.0
    0.00758 46.01477 126.42352 132.0
    0.00769 46.02161 130.01921 130.0
    0.00820 46.02846 125.06014 122.0
    0.00909 46.03534 115.69109 110.0
    0.01163 46.04224 107.22865 86.0
    0.01205 46.04918 104.82973 83.0
    0.01111 46.05614 111.70016 90.0
    0.01010 46.06310 127.87998 99.0
    0.00847 46.07011 149.96500 118.0
    0.00714 46.07713 171.50790 140.0
    0.00625 46.08418 184.66475 160.0
    0.00581 46.09124 184.14778 172.0
    0.00592 46.09832 169.99527 169.0
    0.00730 46.10543 147.51056 137.0
    0.00943 46.11255 123.62361 106.0
    0.01020 46.11970 103.57001 98.0
    0.01136 46.12687 90.82042 88.0
    0.01163 46.13403 86.32777 86.0
    0.01449 46.14125 89.28696 69.0
    0.01136 46.14845 98.03065 88.0
    0.00901 46.15570 110.12389 111.0
    0.00870 46.16293 123.31351 115.0
    0.00741 46.17020 135.58148 135.0
    0.00690 46.17747 146.42413 145.0
    0.00535 46.18475 157.13348 187.0
    0.00459 46.19206 169.99295 218.0
    0.00441 46.19938 187.32819 227.0
    0.00433 46.20670 210.36137 231.0
    0.00400 46.21405 237.07811 250.0
    0.003448 46.22139 260.82559 290.0
    0.003390 46.22876 272.20584 295.0
    0.003300 46.23613 264.50034 303.0
    0.00368 46.24350 238.03499 272.0
    0.00476 46.25090 200.33940 210.0
    0.00613 46.25829 161.27530 163.0
    0.00826 46.26569 128.35728 121.0
    0.00893 46.27312 105.48981 112.0
    0.00990 46.28052 93.05365 101.0
    0.01042 46.28795 89.34534 96.0
    0.00885 46.29539 92.24101 113.0
    0.00901 46.30281 99.63950 111.0
    0.00885 46.31027 110.28040 113.0
    0.00763 46.31770 121.63078 131.0
    0.00690 46.32515 131.12802 145.0
    0.00645 46.33260 136.81975 155.0
    0.00641 46.34005 138.52226 156.0
    0.00719 46.34751 137.13600 139.0
    0.00813 46.35497 133.01909 123.0
    0.00769 46.36242 125.54161 130.0
    0.00781 46.36986 114.39765 128.0
    0.00990 46.37733 100.70396 101.0
    0.01149 46.38478 86.52195 87.0
    0.01250 46.39223 74.01107 80.0
    0.01493 46.39967 64.20033 67.0
    0.01587 46.40712 57.28228 63.0
    0.01852 46.41457 53.03718 54.0
    0.02128 46.42201 50.62923 47.0
    0.02273 46.42944 49.34989 44.0
    0.01852 46.43687 48.67846 54.0
    0.01754 46.44429 48.10316 57.0
    0.01786 46.45173 47.71179 56.0
    0.01754 46.45913 47.60047 57.0
    0.01818 46.46654 47.53566 55.0
    0.01923 46.47393 47.67160 52.0
    0.02128 46.48132 47.66468 47.0
    0.02041 46.48870 47.65954 49.0
    0.02000 46.49607 47.64329 50.0
    0.02000 46.50343 47.61274 50.0
    0.02000 46.51078 47.55112 50.0
    0.01754 46.51812 47.52784 57.0
    0.01613 46.52546 47.54229 62.0
    0.01887 46.53277 47.57550 53.0
    0.01923 46.54007 47.65633 52.0
    0.02174 46.54736 47.60567 46.0
    0.01961 46.55463 47.69652 51.0
    0.02174 46.56189 47.77611 46.0
    0.01695 46.56914 47.84509 59.0
    0.02128 46.57637 47.92188 47.0
    0.01887 46.58360 47.92582 53.0
    0.01786 46.59080 48.15617 56.0
    0.01724 46.59798 48.59572 58.0
    0.01852 46.60515 49.53678 54.0
    0.01493 46.61230 51.08030 67.0
    0.01299 46.61943 53.75830 77.0
    0.01250 46.62653 58.07640 80.0
    0.01176 46.63363 64.55163 85.0
    0.01176 46.64071 73.53838 85.0
    0.01010 46.64775 85.06177 99.0
    0.00901 46.65479 98.68192 111.0
    0.00813 46.66181 113.26221 123.0
    0.00746 46.66879 127.22280 134.0
    0.00658 46.67576 138.39169 152.0
    0.00685 46.68269 144.10072 146.0
    0.00680 46.68962 142.02304 147.0
    0.00769 46.69651 132.06122 130.0
    0.01000 46.70338 117.05910 100.0
    0.01149 46.71023 101.06843 87.0
    0.01111 46.71706 87.37253 90.0
    0.01493 46.72385 77.73152 67.0
    0.01333 46.73062 71.85260 75.0
    0.01099 46.73736 68.72277 91.0
    0.01370 46.74408 66.94306 73.0
    0.01149 46.75076 65.55518 87.0
    0.01099 46.75743 64.43341 91.0
    0.01351 46.76406 64.15023 74.0
    0.01449 46.77066 65.70444 69.0
    0.01449 46.77725 69.82928 69.0
    0.01333 46.78379 76.50013 75.0
    0.00943 46.79029 84.66042 106.0
    0.01087 46.79677 92.26711 92.0
    0.01000 46.80322 96.81765 100.0
    0.00885 46.80965 96.38863 113.0
    0.01042 46.81604 90.99255 96.0
    0.01515 46.82238 82.44480 66.0
    0.01408 46.82870 73.15635 71.0
    0.01538 46.83500 64.86786 65.0
    0.01724 46.84125 58.63879 58.0
    0.01587 46.84747 54.68908 63.0
    0.01587 46.85366 52.74803 63.0
    0.01389 46.85980 52.67244 72.0
    0.01471 46.86592 54.53429 68.0
    0.01493 46.87199 58.76575 67.0
    0.01351 46.87804 65.77788 74.0
    0.01299 46.88404 76.24780 77.0
    0.01010 46.89001 89.37439 99.0
    0.00847 46.89594 103.39120 118.0
    0.00820 46.90182 115.36270 122.0
    0.00781 46.90767 122.05558 128.0
    0.00769 46.91351 121.64694 130.0
    0.00893 46.91927 115.12955 112.0
    0.01000 46.92501 105.52484 100.0
    0.01099 46.93069 95.80067 91.0
    0.01190 46.93635 87.85397 84.0
    0.01176 46.94197 81.84933 85.0
    0.01087 46.94754 77.33543 92.0
    0.01163 46.95307 73.71734 86.0
    0.01408 46.95857 70.47652 71.0
    0.01351 46.96401 67.72903 74.0
    0.01282 46.96942 65.89954 78.0
    0.01408 46.97477 65.41750 71.0
    0.01408 46.98008 66.19219 71.0
    0.01316 46.98537 67.89262 76.0
    0.01075 46.99060 69.40462 93.0
    0.00980 46.99579 69.63922 102.0
    0.01136 47.00093 68.01489 88.0
    0.01299 47.00602 64.82518 77.0
    0.01235 47.01107 60.91408 81.0
    0.01333 47.01609 57.19482 75.0
    0.01538 47.02104 54.11640 65.0
    0.01563 47.02594 51.94835 64.0
    0.01695 47.03081 50.60844 59.0
    0.01786 47.03564 49.89941 56.0
    0.01923 47.04041 49.67020 52.0
    0.01852 47.04514 49.84846 54.0
    0.01818 47.04982 50.59110 55.0
    0.01724 47.05445 52.23148 58.0
    0.01887 47.05902 55.25583 53.0
    0.01786 47.06355 60.02520 56.0
    0.01587 47.06803 67.19242 63.0
    0.01471 47.07246 76.41921 68.0
    0.01190 47.07686 86.84509 84.0
    0.01075 47.08118 96.77217 93.0
    0.00980 47.08548 104.03349 102.0
    0.01020 47.08972 107.01721 98.0
    0.01149 47.09389 105.03522 87.0
    0.01370 47.09804 98.52300 73.0
    0.01333 47.10211 89.03709 75.0
    0.01190 47.10614 78.79900 84.0
    0.01299 47.11012 69.68609 77.0
    0.01563 47.11405 62.95309 64.0
    0.01613 47.11792 59.11725 62.0
    0.01538 47.12175 58.19982 65.0
    0.02222 47.12552 59.83389 45.0
    0.01923 47.12925 63.31799 52.0
    0.01754 47.13290 67.77856 57.0
    0.01538 47.13651 71.99420 65.0
    0.01389 47.14008 74.72812 72.0
    0.01786 47.14359 75.19347 56.0
    0.01587 47.14703 73.52831 63.0
    0.01563 47.15043 70.58904 64.0
    0.01639 47.15379 67.25608 61.0
    0.02128 47.15708 64.04991 47.0
    0.01613 47.16030 61.14762 62.0
    0.01852 47.16349 58.35038 54.0
    0.01786 47.16662 55.75180 56.0
    0.02439 47.16969 53.44824 41.0
    0.01695 47.17273 51.55085 59.0
    0.01754 47.17567 50.11875 57.0
    0.01786 47.17860 49.13147 56.0
    0.02083 47.18144 48.57449 48.0
    0.01818 47.18423 48.22117 55.0
    0.01667 47.18698 47.96052 60.0
    0.01695 47.18965 47.86877 59.0
    0.01887 47.19230 47.82595 53.0
    0.02273 47.19488 47.73991 44.0
    0.01639 47.19738 47.80510 61.0
    0.01587 47.19986 47.83257 63.0
    0.02174 47.20226 47.88066 46.0
    0.01786 47.20461 47.95752 56.0
    0.01695 47.20689 48.07507 59.0
    0.02222 47.20914 48.25153 45.0
    0.02439 47.21132 48.51622 41.0
    0.02381 47.21345 48.92472 42.0
    0.01724 47.21551 49.64058 58.0
    0.01493 47.21753 50.75239 67.0
    0.01754 47.21947 52.59891 57.0
    0.02174 47.22138 55.45295 46.0
    0.01538 47.22321 59.64369 65.0
    0.01370 47.22499 65.03710 73.0
    0.01408 47.22672 71.06506 71.0
    0.01667 47.22840 76.74064 60.0
    0.01351 47.23000 80.83417 74.0
    0.01149 47.23156 82.57449 87.0
    0.01149 47.23305 82.21277 87.0
    0.01351 47.23449 80.97415 74.0
    0.01333 47.23589 80.14169 75.0
    0.01408 47.23721 80.41184 71.0
    0.01449 47.23848 81.44207 69.0
    0.01351 47.23970 82.45567 74.0
    0.01266 47.24083 82.67883 79.0
    0.01220 47.24195 82.10504 82.0
    0.01111 47.24299 81.37173 90.0
    0.01136 47.24397 81.02483 88.0
    0.01053 47.24490 81.02423 95.0
    0.01149 47.24576 80.92751 87.0
    0.01190 47.24659 79.59835 84.0
    0.01136 47.24733 77.10757 88.0
    0.01250 47.24804 74.23080 80.0
    0.01299 47.24868 72.03387 77.0
    0.01316 47.24926 71.26897 76.0
    0.01333 47.24982 71.91204 75.0
    0.01316 47.25029 73.35174 76.0
    0.01333 47.25069 74.14660 75.0
    0.01190 47.25106 73.31000 84.0
    0.01190 47.25137 70.59248 84.0
    0.01515 47.25162 66.59456 66.0
    0.01724 47.25181 62.40536 58.0
    0.01493 47.25194 58.86477 67.0
    0.01639 47.25204 56.72333 61.0
    0.01754 47.25206 56.38783 57.0
    0.01695 47.25203 57.95249 59.0
    0.01563 47.25195 61.20418 64.0
    0.01449 47.25181 65.82053 69.0
    0.01429 47.25161 70.98199 70.0
    0.01205 47.25136 75.74042 83.0
    0.01064 47.25106 79.35123 94.0
    0.01020 47.25070 81.83577 98.0
    0.00971 47.25029 84.41151 103.0
    0.00990 47.24982 88.90071 101.0
    0.00980 47.24929 96.85087 102.0
    0.00840 47.24872 108.28998 119.0
    0.00676 47.24809 121.55971 148.0
    0.00602 47.24741 133.52397 166.0
    0.00532 47.24667 140.74364 188.0
    0.00488 47.24587 141.28987 205.0
    0.00526 47.24504 136.61011 190.0
    0.00578 47.24414 130.13977 173.0
    0.00671 47.24319 125.26209 149.0
    0.00680 47.24220 123.73502 147.0
    0.00617 47.24115 125.32193 162.0
    0.00680 47.24004 128.29556 147.0
    0.00769 47.23888 130.40282 130.0
    0.00794 47.23769 130.19156 126.0
    0.00763 47.23642 127.68149 131.0
    0.00730 47.23510 123.28404 137.0
    0.00787 47.23374 117.25416 127.0
    0.00862 47.23234 109.54993 116.0
    0.00813 47.23088 100.30383 123.0
    0.00877 47.22938 90.22472 114.0
    0.01053 47.22782 80.28402 95.0
    0.01515 47.22620 71.38087 66.0
    0.01563 47.22454 64.15136 64.0
    0.01613 47.22284 58.86250 62.0
    0.01515 47.22108 55.41039 66.0
    0.01639 47.21928 53.50550 61.0
    0.01563 47.21743 52.68003 64.0
    0.01852 47.21553 52.56436 54.0
    0.01563 47.21358 52.74900 64.0
    0.01852 47.21160 52.91520 54.0
    0.01724 47.20955 52.86737 58.0
    0.01724 47.20747 52.59195 58.0
    0.01786 47.20534 52.23115 56.0
    0.02222 47.20316 51.98801 45.0
    0.01852 47.20094 51.84559 54.0
    0.01493 47.19867 52.25450 67.0
    0.01639 47.19635 52.94585 61.0
    0.01587 47.19400 53.72395 63.0
    0.02174 47.19160 54.33493 46.0
    0.01695 47.18917 54.57798 59.0
    0.01961 47.18669 54.48174 51.0
    0.02000 47.18414 54.11559 50.0
    0.01724 47.18158 54.06520 58.0
    0.01667 47.17898 54.56516 60.0
    0.01613 47.17632 55.81701 62.0
    0.01923 47.17363 57.82219 52.0
    0.01563 47.17088 60.22905 64.0
    0.01786 47.16811 62.69629 56.0
    0.01613 47.16529 64.65636 62.0
    0.01587 47.16243 65.91567 63.0
    0.01818 47.15955 66.80296 55.0
    0.01299 47.15660 67.89327 77.0
    0.01563 47.15364 69.57530 64.0
    0.01299 47.15063 71.73644 77.0
    0.01786 47.14758 73.74491 56.0
    0.01754 47.14450 74.68501 57.0
    0.01563 47.14138 73.80930 64.0
    0.01923 47.13821 70.95333 52.0
    0.01754 47.13504 66.68636 57.0
    0.01754 47.13179 61.91159 57.0
    0.01538 47.12854 57.49533 65.0
    0.01724 47.12525 53.94059 58.0
    0.01667 47.12192 51.43736 60.0
    0.01852 47.11856 49.90064 54.0
    0.01961 47.11516 49.10579 51.0
    0.01887 47.11173 48.80200 53.0
    0.01786 47.10827 48.77227 56.0
    0.01754 47.10479 48.94791 57.0
    0.01923 47.10126 48.99642 52.0
    0.01923 47.09770 48.97814 52.0
    0.01786 47.09414 48.80970 56.0
    0.02128 47.09052 48.56278 47.0
    0.01887 47.08688 48.28811 53.0
    0.01887 47.08321 48.03553 53.0
    0.01754 47.07952 48.03090 57.0
    0.01852 47.07581 47.90511 54.0
    0.01887 47.07205 47.83596 53.0
    0.02083 47.06826 47.81086 48.0
    0.01852 47.06448 47.78425 54.0
    0.01786 47.06065 47.81394 56.0
    0.02222 47.05680 47.85990 45.0
    0.02000 47.05292 47.92947 50.0
    0.01961 47.04903 48.00758 51.0
    0.01923 47.04510 48.10770 52.0
    0.01852 47.04117 48.22694 54.0
    0.01667 47.03720 48.38072 60.0
    0.01754 47.03321 48.70851 57.0
    0.01961 47.02921 49.28413 51.0
    0.01754 47.02518 50.32807 57.0
    0.01563 47.02113 52.19596 64.0
    0.01613 47.01706 55.35231 62.0
    0.01667 47.01297 60.30206 60.0
    0.01613 47.00888 67.36243 62.0
    0.01389 47.00476 76.41335 72.0
    0.01176 47.00062 86.77990 85.0
    0.01031 46.99647 97.17387 97.0
    0.01020 46.99232 106.13934 98.0
    0.00885 46.98812 112.66626 113.0
    0.00885 46.98395 117.07419 113.0
    0.01136 46.97971 120.91228 88.0
    0.01020 46.97551 125.74738 98.0
    0.00877 46.97127 132.02559 114.0
    0.00862 46.96702 138.42586 116.0
    0.00870 46.96277 142.12132 115.0
    0.00826 46.95849 140.16716 121.0
    0.00909 46.95422 131.47977 110.0
    0.01053 46.94993 117.72651 95.0
    0.01163 46.94563 101.97223 86.0
    0.01493 46.94134 87.07630 67.0
    0.01961 46.93700 74.79608 51.0
    0.01818 46.93270 65.75271 55.0
    0.02000 46.92838 59.58231 50.0
    0.01667 46.92405 55.60286 60.0
    0.01429 46.91970 53.01245 70.0
    0.01724 46.91536 51.30793 58.0
    0.01852 46.91102 50.16399 54.0
    0.01961 46.90669 49.38935 51.0
    0.01923 46.90232 48.87581 52.0
    0.01538 46.89799 48.53902 65.0
    0.01923 46.89364 48.31852 52.0
    0.01961 46.88928 48.18972 51.0
    0.01613 46.88494 48.16740 62.0
    0.02041 46.88058 48.16670 49.0
    0.02273 46.87622 48.26183 44.0
    0.02222 46.87189 48.50444 45.0
    0.01786 46.86755 48.95111 56.0
    0.01351 46.86320 49.56224 74.0
    0.01818 46.85887 50.59186 55.0
    0.01923 46.85453 52.01600 52.0
    0.01613 46.85021 53.58377 62.0
    0.01786 46.84591 55.20723 56.0
    0.02041 46.84159 56.78392 49.0
    0.01852 46.83730 57.90641 54.0
    0.01961 46.83300 58.34656 51.0
    0.01786 46.82871 58.58574 56.0
    0.01695 46.82444 58.72992 59.0
    0.01587 46.82016 59.23074 63.0
    0.01818 46.81591 60.40824 55.0
    0.02222 46.81168 62.26427 45.0
    0.01515 46.80744 64.44598 66.0
    0.01613 46.80324 66.34322 62.0
    0.01667 46.79903 67.30263 60.0
    0.01266 46.79484 67.13202 79.0
    0.01639 46.79066 66.28551 61.0
    0.01639 46.78651 65.64013 61.0
    0.01818 46.78238 66.02079 55.0
    0.01389 46.77825 67.85976 72.0
    0.01429 46.77415 71.07618 70.0
    0.01111 46.77007 75.03131 90.0
    0.01333 46.76599 78.80400 75.0
    0.01149 46.76195 81.70483 87.0
    0.00980 46.75793 83.32487 102.0
    0.00909 46.75392 84.73380 110.0
    0.01075 46.74994 87.51804 93.0
    0.01075 46.74599 93.08527 93.0
    0.01124 46.74205 101.89510 89.0
    0.01031 46.73815 113.13290 97.0
    0.00820 46.73426 124.62436 122.0
    0.00935 46.73040 133.45232 107.0
    0.00840 46.72657 137.18045 119.0
    0.00769 46.72276 134.73753 130.0
    0.00926 46.71899 126.45837 108.0
    0.01020 46.71524 114.03883 98.0
    0.01136 46.71152 100.11744 88.0
    0.01408 46.70784 87.25604 71.0
    0.01515 46.70417 77.20859 66.0
    0.01563 46.70057 70.66807 64.0
    0.01613 46.69695 67.48878 62.0
    0.01351 46.69341 66.93832 74.0
    0.01389 46.68987 68.05820 72.0
    0.01538 46.68638 70.01651 65.0
    0.01389 46.68292 72.38835 72.0
    0.01351 46.67949 75.35617 74.0
    0.01099 46.67612 79.23118 91.0
    0.01010 46.67276 84.33595 99.0
    0.01031 46.66945 90.76960 97.0
    0.01205 46.66619 98.25922 83.0
    0.01163 46.66295 105.82431 86.0
    0.00877 46.65976 111.70848 114.0
    0.00787 46.65662 113.82869 127.0
    0.00862 46.65350 110.98047 116.0
    0.00926 46.65044 103.23801 108.0
    0.01053 46.64740 92.57367 95.0
    0.01333 46.64442 81.23088 75.0
    0.01754 46.64150 70.97408 57.0
    0.01923 46.63860 62.88417 52.0
    0.01961 46.63575 57.19788 51.0
    0.02083 46.63295 53.49549 48.0
    0.02128 46.63021 51.46709 47.0
    0.02041 46.62749 50.40019 49.0
    0.01639 46.62484 49.75642 61.0
    0.01471 46.62223 49.49930 68.0
    0.01695 46.61967 49.39000 59.0
    0.01961 46.61716 49.37823 51.0
    0.02174 46.61470 49.47493 46.0
    0.01887 46.61230 49.58486 53.0
    0.01667 46.60994 49.72815 60.0
    0.01639 46.60765 49.92040 61.0
    0.01515 46.60541 50.23040 66.0
    0.01563 46.60321 50.76531 64.0
    0.01429 46.60108 51.81013 70.0
    0.01316 46.59900 53.70755 76.0
    0.01408 46.59698 57.00796 71.0
    0.01163 46.59502 62.42763 86.0
    0.00971 46.59309 70.56428 103.0
    0.00971 46.59126 81.69686 103.0
    0.00870 46.58947 95.22615 115.0
    0.00746 46.58773 109.41427 134.0
    0.00690 46.58606 121.51896 145.0
    0.00613 46.58445 128.34615 163.0
    0.00578 46.58291 127.94551 173.0
    0.00637 46.58142 120.32596 157.0
    0.00794 46.58001 107.81049 126.0
    0.00971 46.57866 93.50462 103.0
    0.01149 46.57735 80.03873 87.0
    0.01220 46.57613 69.18337 82.0
    0.01449 46.57498 61.60860 69.0
    0.01639 46.57389 57.24148 61.0
    0.01408 46.57285 55.55949 71.0
    0.01538 46.57190 55.89006 65.0
    0.01786 46.57102 57.55502 56.0
    0.01515 46.57019 59.87246 66.0
    0.01493 46.56944 62.14619 67.0
    0.01408 46.56876 63.72641 71.0
    0.01818 46.56815 64.20201 55.0
    0.01471 46.56761 63.73980 68.0
    0.01408 46.56714 62.69798 71.0
    0.01639 46.56675 61.88567 61.0
    0.01515 46.56643 61.84390 66.0
    0.01613 46.56619 62.74105 62.0
    0.01563 46.56601 64.31742 64.0
    0.01538 46.56593 65.98897 65.0
    0.01639 46.56590 67.06437 61.0
    0.01587 46.56595 67.13123 63.0
    0.01471 46.56609 66.28548 68.0
    0.01538 46.56630 64.99788 65.0
    0.01639 46.56659 63.72898 61.0
    0.02041 46.56697 62.69445 49.0
    0.01818 46.56741 61.80011 55.0
    0.01538 46.56793 60.57859 65.0
    0.01266 46.56854 59.16929 79.0
    0.01333 46.56923 57.36585 75.0
    0.01613 46.57001 55.35784 62.0
    0.01667 46.57087 53.44790 60.0
    0.01667 46.57180 51.91962 60.0
    0.02083 46.57281 51.03684 48.0
    0.01613 46.57392 51.04855 62.0
    0.01515 46.57511 52.20112 66.0
    0.01370 46.57637 54.77959 73.0
    0.01887 46.57773 59.00741 53.0
    0.01389 46.57918 64.85155 72.0
    0.01887 46.58072 71.88512 53.0
    0.01449 46.58233 79.12608 69.0
    0.01176 46.58404 85.14113 85.0
    0.01099 46.58583 88.39853 91.0
    0.00943 46.58772 87.86863 106.0
    0.01111 46.58969 83.72567 90.0
    0.01299 46.59174 77.21172 77.0
    0.01563 46.59390 69.91204 64.0
    0.01724 46.59613 63.13302 58.0
    0.02000 46.59847 57.72659 50.0
    0.01695 46.60089 53.98651 59.0
    0.02273 46.60342 51.79144 44.0
    0.01639 46.60603 50.92332 61.0
    0.01818 46.60873 50.96222 55.0
    0.01887 46.61153 51.54508 53.0
    0.01961 46.61442 52.34071 51.0
    0.01887 46.61740 53.05496 53.0
    0.02222 46.62049 53.43486 45.0
    0.01852 46.62365 53.44324 54.0
    0.01639 46.62693 53.14439 61.0
    0.01786 46.63031 52.74584 56.0
    0.01667 46.63377 52.42662 60.0
    0.01515 46.63733 52.29581 66.0
    0.01667 46.64100 52.44171 60.0
    0.01818 46.64474 52.74288 55.0
    0.01667 46.64861 53.28759 60.0
    0.02041 46.65256 54.18987 49.0
    0.01724 46.65662 55.58017 58.0
    0.01667 46.66077 57.48343 60.0
    0.01695 46.66502 59.70356 59.0
    0.01449 46.66937 61.82357 69.0
    0.01493 46.67385 63.26056 67.0
    0.01408 46.67838 63.48743 71.0
    0.01389 46.68306 62.31195 72.0
    0.01563 46.68782 60.07829 64.0
    0.01389 46.69267 57.30258 72.0
    0.01449 46.69765 54.53549 69.0
    0.01923 46.70271 52.17548 52.0
    0.02128 46.70787 50.41005 47.0
    0.01923 46.71315 49.26248 52.0
    0.01961 46.71853 48.63887 51.0
    0.02083 46.72401 48.41901 48.0
    0.02000 46.72959 48.50800 50.0
    0.01887 46.73529 48.87579 53.0
    0.02000 46.74110 49.57133 50.0
    0.02128 46.74699 50.72507 47.0
    0.01852 46.75300 52.51358 54.0
    0.01563 46.75913 55.13600 64.0
    0.01786 46.76535 58.50913 56.0
    0.01887 46.77168 62.42706 53.0
    0.01695 46.77810 66.36734 59.0
    0.01563 46.78466 69.56960 64.0
    0.01471 46.79130 71.27870 68.0
    0.01639 46.79807 71.14613 61.0
    0.01563 46.80494 69.56532 64.0
    0.01389 46.81191 67.46493 72.0
    0.01515 46.81900 65.97746 66.0
    0.01563 46.82618 65.97824 64.0
    0.01370 46.83349 67.83971 73.0
    0.01282 46.84090 71.28825 78.0
    0.01333 46.84844 75.45296 75.0
    0.01429 46.85606 78.99268 70.0
    0.01449 46.86380 80.65845 69.0
    0.01042 46.87164 79.61626 96.0
    0.01176 46.87960 76.05398 85.0
    0.01449 46.88769 70.93154 69.0
    0.01639 46.89587 65.45406 61.0
    0.01786 46.90416 60.66954 56.0
    0.01515 46.91256 57.28120 66.0
    0.01852 46.92107 55.67215 54.0
    0.01563 46.92971 55.92295 64.0
    0.01493 46.93844 57.89263 67.0
    0.01389 46.94728 61.21403 72.0
    0.01266 46.95626 65.30588 79.0
    0.01266 46.96532 69.35078 79.0
    0.01176 46.97453 72.43823 85.0
    0.01250 46.98382 73.78196 80.0
    0.01235 46.99322 73.13490 81.0
    0.01299 47.00276 70.96735 77.0
    0.01250 47.01237 68.19161 80.0
    0.01563 47.02213 65.54678 64.0
    0.01493 47.03200 63.53621 67.0
    0.01613 47.04196 62.14060 62.0
    0.01587 47.05205 61.15371 63.0
    0.01493 47.06224 60.06467 67.0
    0.01429 47.07256 58.57470 70.0
    0.01389 47.08298 56.73110 72.0
    0.01493 47.09350 54.77842 67.0
    0.01695 47.10416 52.91587 59.0
    0.01563 47.11493 51.27359 64.0
    0.01786 47.12581 50.02221 56.0
    0.01852 47.13679 49.16814 54.0
    0.01754 47.14788 48.56324 57.0
    0.02174 47.15910 48.27959 46.0
    0.02326 47.17042 48.14909 43.0
    0.02174 47.18187 48.22886 46.0
    0.01613 47.19343 48.26259 62.0
    0.02439 47.20510 48.35318 41.0
    0.01887 47.21688 48.52000 53.0
    0.01923 47.22877 48.80960 52.0
    0.01852 47.24077 49.30058 54.0
    0.02273 47.25291 50.09618 44.0
    0.01429 47.26511 51.32895 70.0
    0.01923 47.27747 53.02745 52.0
    0.01515 47.28991 55.24409 66.0
    0.01333 47.30249 57.81211 75.0
    0.01587 47.31518 60.51789 63.0
    0.01266 47.32796 63.31107 79.0
    0.01220 47.34087 66.13020 82.0
    0.01266 47.35387 69.33847 79.0
    0.01449 47.36702 73.71518 69.0
    0.01299 47.38027 80.17481 77.0
    0.01176 47.39361 89.26065 85.0
    0.00877 47.40708 100.76218 114.0
    0.00926 47.42065 113.51067 108.0
    0.00800 47.43435 125.44720 125.0
    0.00714 47.44814 134.19586 140.0
    0.00746 47.46204 137.93303 134.0
    0.00862 47.47607 136.38136 116.0
    0.00763 47.49019 130.85378 131.0
    0.00752 47.50444 123.83344 133.0
    0.00926 47.51881 117.33003 108.0
    0.01087 47.53325 112.71011 92.0
    0.01042 47.54783 109.93105 96.0
    0.00813 47.56250 107.88023 123.0
    0.00800 47.57729 105.11605 125.0
    0.00877 47.59219 100.88900 114.0
    0.01010 47.60720 95.57123 99.0
    0.01010 47.62233 90.13726 99.0
    0.01111 47.63754 85.52061 90.0
    0.01299 47.65289 82.13516 77.0
    0.01282 47.66835 79.81517 78.0
    0.01205 47.68387 77.97562 83.0
    0.01111 47.69954 75.99615 90.0
    0.01149 47.71529 73.42439 87.0
    0.01235 47.73117 70.29462 81.0
    0.01176 47.74716 66.96397 85.0
    0.01282 47.76321 63.90117 78.0
    0.01266 47.77942 61.48334 79.0
    0.01220 47.79571 60.11143 82.0
    0.01205 47.81211 60.05809 83.0
    0.01163 47.82862 61.70403 86.0
    0.01266 47.84522 65.22342 79.0
    0.01316 47.86196 70.94768 76.0
    0.01087 47.87874 78.93836 92.0
    0.00917 47.89567 88.89877 109.0
    0.00943 47.91272 100.00897 106.0
    0.00862 47.92983 110.99577 116.0
    0.00699 47.94706 120.19602 143.0
    0.00621 47.96439 125.43653 161.0
    0.00588 47.98183 125.08035 170.0
    0.00595 47.99937 118.93583 168.0
    0.00685 48.01700 108.41822 146.0
    0.00909 48.03475 95.90653 110.0
    0.01220 48.05256 83.58486 82.0
    0.01408 48.07050 73.31821 71.0
    0.01389 48.08855 65.85793 72.0
    0.01370 48.10667 61.33966 73.0
    0.01429 48.12492 59.36549 70.0
    0.01538 48.14322 59.29296 65.0
    0.01351 48.16166 60.37516 74.0
    0.01299 48.18019 61.90957 77.0
    0.01220 48.19881 63.40398 82.0
    0.01010 48.21753 64.51646 99.0
    0.01075 48.23633 65.40077 93.0
    0.01351 48.25523 66.41036 74.0
    0.01408 48.27426 68.01368 71.0
    0.01351 48.29333 70.28572 74.0
    0.01333 48.31253 73.06275 75.0
    0.01266 48.33179 75.76274 79.0
    0.01075 48.35117 77.57111 93.0
    0.01149 48.37064 77.75562 87.0
    0.01020 48.39019 76.11082 98.0
    0.01064 48.40986 73.13206 94.0
    0.01351 48.42957 69.75616 74.0
    0.01389 48.44940 66.91425 72.0
    0.01613 48.46934 65.27834 62.0
    0.01235 48.48933 65.06277 81.0
    0.01389 48.50944 66.02099 72.0
    0.01471 48.52959 67.36626 68.0
    0.01471 48.54987 68.59264 68.0
    0.01449 48.57025 68.85816 69.0
    0.01587 48.59065 67.82037 63.0
    0.01370 48.61120 65.69512 73.0
    0.01333 48.63179 63.03483 75.0
    0.01587 48.65251 60.42049 63.0
    0.02041 48.67328 58.32117 49.0
    0.01538 48.69412 57.01074 65.0
    0.01587 48.71507 56.59425 63.0
    0.01613 48.73607 57.06866 62.0
    0.01563 48.75719 58.41030 64.0
    0.01282 48.77837 60.45408 78.0
    0.01493 48.79962 63.04617 67.0
    0.01220 48.82099 65.74181 82.0
    0.01538 48.84238 68.08440 65.0
    0.01370 48.86390 69.40313 73.0
    0.01282 48.88548 69.37649 78.0
    0.01282 48.90710 68.10184 78.0
    0.01408 48.92884 66.10168 71.0
    0.01389 48.95063 64.06488 72.0
    0.01429 48.97252 62.47982 70.0
    0.01493 48.99446 61.78205 67.0
    0.01429 49.01647 61.84711 70.0
    0.01818 49.03857 62.33307 55.0
    0.01724 49.06070 62.73256 58.0
    0.01370 49.08295 62.58042 73.0
    0.01333 49.10527 61.65503 75.0
    0.01695 49.12762 60.08986 59.0
    0.01852 49.15008 58.21795 54.0
    0.01667 49.17257 56.42844 60.0
    0.01724 49.19514 55.00476 58.0
    0.01887 49.21781 54.32403 53.0
    0.01852 49.24047 54.55741 54.0
    0.01923 49.26325 55.91553 52.0
    0.01695 49.28608 58.63005 59.0
    0.01471 49.30899 62.92211 68.0
    0.01695 49.33196 68.88236 59.0
    0.01282 49.35494 76.33072 78.0
    0.01333 49.37804 84.72350 75.0
    0.01064 49.40115 93.04719 94.0
    0.01020 49.42436 99.98498 98.0
    0.00847 49.44765 104.19505 118.0
    0.00862 49.47094 104.80598 116.0
    0.00917 49.49431 101.72071 109.0
    0.01099 49.51772 95.63385 91.0
    0.01124 49.54121 87.69641 89.0
    0.01099 49.56477 79.35728 91.0
    0.01266 49.58833 71.65857 79.0
    0.01515 49.61198 65.25054 66.0
    0.01639 49.63565 60.41534 61.0
    0.01695 49.65941 57.09745 59.0
    0.01408 49.68322 54.99937 71.0
    0.01351 49.70704 53.80461 74.0
    0.01587 49.73094 53.18466 63.0
    0.02222 49.75485 52.84453 45.0
    0.02041 49.77884 52.66261 49.0
    0.01852 49.80289 52.51886 54.0
    0.01724 49.82696 52.38912 58.0
    0.01695 49.85108 52.28080 59.0
    0.01887 49.87521 52.19906 53.0
    0.01923 49.89943 52.13042 52.0
    0.01887 49.92369 52.04477 53.0
    0.01563 49.94796 51.91150 64.0
    0.01333 49.97229 51.72067 75.0
    0.01515 49.99663 51.50598 66.0
    0.01923 50.02105 51.26529 52.0
    0.01923 50.04552 51.05107 52.0
    0.01786 50.06996 50.89756 56.0
    0.01923 50.09448 50.80313 52.0
    0.02273 50.11899 50.76353 44.0
    0.02273 50.14358 50.86835 44.0
    0.01923 50.16821 51.05225 52.0
    0.01754 50.19284 51.50384 57.0
    0.01786 50.21753 52.17682 56.0
    0.01515 50.24219 53.15604 66.0
    0.01449 50.26694 54.39016 69.0
    0.01587 50.29171 55.77211 63.0
    0.01667 50.31647 57.13031 60.0
    0.01923 50.34130 58.21899 52.0
    0.01852 50.36612 58.79042 54.0
    0.01587 50.39099 58.70396 63.0
    0.01695 50.41588 58.00456 59.0
    0.01695 50.44077 56.89832 59.0
    0.01887 50.46571 55.64076 53.0
    0.01887 50.49062 54.46873 53.0
    0.01695 50.51559 53.56996 59.0
    0.02083 50.54060 53.05780 48.0
    0.01923 50.56559 52.99010 52.0
    0.01887 50.59063 53.39902 53.0
    0.01818 50.61563 54.22176 55.0
    0.01724 50.64068 55.41809 58.0
    0.01724 50.66576 56.83804 58.0
    0.01538 50.69081 58.31428 65.0
    0.01538 50.71592 59.63132 65.0
    0.01563 50.74100 60.59689 64.0
    0.01786 50.76611 61.13563 56.0
    0.01563 50.79125 61.31316 64.0
    0.01818 50.81634 61.28611 55.0
    0.01695 50.84149 61.25393 59.0
    0.01923 50.86662 61.35810 52.0
    0.01786 50.89177 61.59277 56.0
    0.01613 50.91692 61.81421 62.0
    0.02128 50.94206 61.77644 47.0
    0.01333 50.96722 61.32034 75.0
    0.01538 50.99235 60.28919 65.0
    0.01667 51.01752 58.87521 60.0
    0.01667 51.04268 57.32082 60.0
    0.01961 51.06781 55.87103 51.0
    0.02174 51.09297 54.71400 46.0
    0.01852 51.11810 53.95623 54.0
    0.02326 51.14326 53.70232 43.0
    0.02041 51.16841 53.94730 49.0
    0.02174 51.19350 54.66988 46.0
    0.02222 51.21864 55.81524 45.0
    0.01493 51.24374 57.26600 67.0
    0.01667 51.26886 58.84630 60.0
    0.01695 51.29395 60.31184 59.0
    0.01754 51.31901 61.39771 57.0
    0.02083 51.34410 61.97460 48.0
    0.01471 51.36913 61.86151 68.0
    0.01667 51.39418 61.22645 60.0
    0.01471 51.41922 60.29268 68.0
    0.01852 51.44422 59.34698 54.0
    0.01639 51.46922 58.65005 61.0
    0.01695 51.49417 58.46334 59.0
    0.01471 51.51913 58.92785 68.0
    0.01587 51.54409 60.12410 63.0
    0.01333 51.56897 62.07748 75.0
    0.01449 51.59388 64.66919 69.0
    0.01563 51.61873 67.61763 64.0
    0.01449 51.64360 70.49635 69.0
    0.01235 51.66843 72.74838 81.0
    0.01493 51.69318 73.85064 67.0
    0.01333 51.71798 73.37901 75.0
    0.01563 51.74269 71.43987 64.0
    0.01587 51.76742 68.48263 63.0
    0.01724 51.79211 65.14799 58.0
    0.01563 51.81674 62.03423 64.0
    0.01587 51.84138 59.59032 63.0
    0.01471 51.86594 58.12392 68.0
    0.01724 51.89050 57.79545 58.0
    0.01786 51.91504 58.79124 56.0
    0.01639 51.93949 60.83234 61.0
    0.01587 51.96395 63.87553 63.0
    0.01538 51.98835 67.57373 65.0
    0.01493 52.01273 71.40279 67.0
    0.01471 52.03708 74.66077 68.0
    0.01449 52.06135 76.59635 69.0
    0.01235 52.08560 76.73862 81.0
    0.01351 52.10979 75.03903 74.0
    0.01205 52.13396 72.01011 83.0
    0.01351 52.15810 68.40097 74.0
    0.01429 52.18216 64.94358 70.0
    0.01587 52.20620 62.23983 63.0
    0.01563 52.23015 60.76430 64.0
    0.01754 52.25411 60.62074 57.0
    0.01786 52.27802 61.91524 56.0
    0.01538 52.30183 64.51240 65.0
    0.01493 52.32563 68.26560 67.0
    0.01282 52.34934 72.39415 78.0
    0.01282 52.37305 76.43343 78.0
    0.01136 52.39670 79.74552 88.0
    0.01020 52.42025 81.84521 98.0
    0.01064 52.44378 82.93886 94.0
    0.01087 52.46722 83.52515 92.0
    0.01190 52.49065 84.48862 84.0
    0.01316 52.51402 86.51282 76.0
    0.01282 52.53730 89.77666 78.0
    0.01205 52.56055 93.83257 83.0
    0.01031 52.58370 97.63540 97.0
    0.00935 52.60682 100.09306 107.0
    0.00980 52.62990 99.68403 102.0
    0.01010 52.65286 96.36810 99.0
    0.01064 52.67580 90.84249 94.0
    0.01136 52.69864 84.36745 88.0
    0.01266 52.72146 78.22279 79.0
    0.01429 52.74420 73.48287 70.0
    0.01471 52.76684 70.78671 68.0
    0.01667 52.78945 70.59980 60.0
    0.01724 52.81196 72.88889 58.0
    0.01515 52.83442 77.48820 66.0
    0.01408 52.85682 84.06985 71.0
    0.01176 52.87912 92.14662 85.0
    0.00980 52.90139 101.07715 102.0
    0.01163 52.92353 110.01376 86.0
    0.01042 52.94564 117.89429 96.0
    0.00855 52.96768 123.76562 117.0
    0.00901 52.98961 126.68466 111.0
    0.00735 53.01149 126.03369 136.0
    0.00787 53.03328 122.02761 127.0
    0.00763 53.05500 115.89297 131.0
    0.00820 53.07666 109.36884 122.0
    0.01064 53.09819 104.36999 94.0
    0.00990 53.11969 102.18248 101.0
    0.01064 53.14107 103.65842 94.0
    0.00990 53.16239 108.65414 101.0
    0.00980 53.18365 116.28514 102.0
    0.01020 53.20479 124.73886 98.0
    0.00794 53.22587 131.81178 126.0
    0.00704 53.24684 134.82697 142.0
    0.00719 53.26775 132.36411 139.0
    0.00763 53.28857 124.86835 131.0
    0.00820 53.30928 113.85395 122.0
    0.01176 53.32994 101.45991 85.0
    0.01299 53.35048 89.70827 77.0
    0.01389 53.37096 80.06211 72.0
    0.01266 53.39134 73.15592 79.0
    0.01389 53.41161 69.17414 72.0
    0.01471 53.43182 67.75754 68.0
    0.01923 53.45190 68.28393 52.0
    0.01639 53.47192 69.98346 61.0
    0.01639 53.49185 72.08330 61.0
    0.01316 53.51167 73.83684 76.0
    0.01724 53.53141 74.67600 58.0
    0.01333 53.55103 74.50059 75.0
    0.01190 53.57057 73.60940 84.0
    0.01515 53.59002 72.62012 66.0
    0.01754 53.60935 72.16142 57.0
    0.01316 53.62862 73.25720 76.0
    0.01587 53.64776 76.20748 63.0
    0.01389 53.66683 81.23106 72.0
    0.01389 53.68579 88.17403 72.0
    0.01220 53.70463 96.50538 82.0
    0.01064 53.72340 105.48293 94.0
    0.01000 53.74204 114.06721 100.0
    0.01064 53.76060 121.29100 94.0
    0.00909 53.77907 126.17789 110.0
    0.00813 53.79740 127.92005 123.0
    0.00800 53.81566 126.10360 125.0
    0.00952 53.83379 121.09351 105.0
    0.00847 53.85183 114.59495 118.0
    0.00980 53.86979 107.75129 102.0
    0.01111 53.88759 101.52424 90.0
    0.01266 53.90532 96.28004 79.0
    0.01010 53.92292 91.81589 99.0
    0.01064 53.94045 87.77727 94.0
    0.01149 53.95787 83.97399 87.0
    0.01370 53.97514 80.55753 73.0
    0.01471 53.99233 77.72534 68.0
    0.01587 54.00940 75.75181 63.0
    0.01282 54.02639 74.69277 78.0
    0.01220 54.04325 74.38229 82.0
    0.01205 54.05999 74.42918 83.0
    0.01316 54.07662 74.43921 76.0
    0.01235 54.09314 74.10464 81.0
    0.01370 54.10956 73.24849 73.0
    0.01205 54.12588 71.86802 83.0
    0.01235 54.14206 70.14098 81.0
    0.01333 54.15815 68.33585 75.0
    0.01493 54.17409 66.73606 67.0
    0.01429 54.18996 65.58808 70.0
    0.01299 54.20571 65.11430 77.0
    0.01786 54.22132 65.32461 56.0
    0.01667 54.23683 66.12950 60.0
    0.01471 54.25222 67.45854 68.0
    0.01449 54.26751 68.97385 69.0
    0.01471 54.28268 70.37335 68.0
    0.01299 54.29772 71.32072 77.0
    0.01299 54.31264 72.19435 77.0
    0.01389 54.32745 72.91275 72.0
    0.01449 54.34217 73.72602 69.0
    0.01408 54.35676 74.70703 71.0
    0.01429 54.37121 75.73709 70.0
    0.01408 54.38556 76.54925 71.0
    0.01316 54.39978 76.77951 76.0
    0.01429 54.41389 76.37311 70.0
    0.01471 54.42790 75.20830 68.0
    0.01449 54.44176 73.42012 69.0
    0.01587 54.45552 71.32056 63.0
    0.01493 54.46914 69.31239 67.0
    0.01449 54.48267 67.72000 69.0
    0.01724 54.49607 66.72500 58.0
    0.01613 54.50933 66.31366 62.0
    0.01408 54.52251 66.42175 71.0
    0.01471 54.53551 66.95888 68.0
    0.01408 54.54844 67.54427 71.0
    0.01613 54.56124 68.21217 62.0
    0.01587 54.57391 69.10618 63.0
    0.01282 54.58648 69.97110 78.0
    0.01389 54.59889 70.89801 72.0
    0.01563 54.61119 71.80878 64.0
    0.01389 54.62340 72.59777 72.0
    0.01235 54.63545 73.24387 81.0
    0.01316 54.64741 73.83403 76.0
    0.01408 54.65923 74.45705 71.0
    0.01493 54.67093 75.08916 67.0
    0.01493 54.68253 75.50414 67.0
    0.01538 54.69397 75.46680 65.0
    0.01333 54.70531 74.64948 75.0
    0.01316 54.71652 72.97874 76.0
    0.01449 54.72761 70.66628 69.0
    0.01408 54.73859 68.10229 71.0
    0.01351 54.74944 65.71677 74.0
    0.01613 54.76016 64.02320 62.0
    0.01786 54.77077 63.36357 56.0
    0.01818 54.78124 64.12415 55.0
    0.01538 54.79160 66.62450 65.0
    0.01370 54.80184 71.22569 73.0
    0.01190 54.81195 78.35515 84.0
    0.01111 54.82194 87.44621 90.0
    0.00971 54.83182 98.38118 103.0
    0.01111 54.84158 110.32150 90.0
    0.00893 54.85119 122.06306 112.0
    0.00719 54.86071 131.98199 139.0
    0.00769 54.87008 138.73912 130.0
    0.00719 54.87934 141.53209 139.0
    0.00680 54.88848 140.02296 147.0
    0.00658 54.89750 134.31345 152.0
    0.00769 54.90641 125.07474 130.0
    0.00917 54.91517 113.66144 109.0
    0.01020 54.92383 101.59058 98.0
    0.01351 54.93237 90.33212 74.0
    0.01316 54.94077 80.80411 76.0
    0.01429 54.94908 73.45110 70.0
    0.01754 54.95724 68.37447 57.0
    0.01587 54.96530 65.38226 63.0
    0.01538 54.97323 64.21147 65.0
    0.01563 54.98103 64.58723 64.0
    0.01408 54.98873 66.53928 71.0
    0.01149 54.99630 70.12466 87.0
    0.01176 55.00377 75.64890 85.0
    0.01124 55.01109 83.43885 89.0
    0.01136 55.01830 93.72411 88.0
    0.00870 55.02540 106.42953 115.0
    0.00847 55.03237 120.87267 118.0
    0.00746 55.03924 135.79352 134.0
    0.00704 55.04599 149.22960 142.0
    0.00680 55.05260 158.87672 147.0
    0.00588 55.05911 162.80600 170.0
    0.00629 55.06550 160.25102 159.0
    0.00581 55.07178 151.91405 172.0
    0.00719 55.07795 139.42262 139.0
    0.01010 55.08398 124.73819 99.0
    0.01205 55.08991 109.57637 83.0
    0.01266 55.09572 95.79953 79.0
    0.01266 55.10142 84.18533 79.0
    0.01515 55.10701 74.96189 66.0
    0.01852 55.11246 68.35477 54.0
    0.01852 55.11783 63.81402 54.0
    0.01639 55.12306 60.88038 61.0
    0.01408 55.12820 59.10108 71.0
    0.01370 55.13323 58.11801 73.0
    0.01563 55.13812 57.67063 64.0
    0.01667 55.14291 57.58664 60.0
    0.01695 55.14760 57.75622 59.0
    0.01724 55.15217 58.11311 58.0
    0.01493 55.15664 58.55043 67.0
    0.01471 55.16099 58.99265 68.0
    0.01639 55.16523 59.34223 61.0
    0.01515 55.16936 59.49876 66.0
    0.01515 55.17339 59.41520 66.0
    0.01695 55.17731 59.09122 59.0
    0.01515 55.18113 58.59021 66.0
    0.01471 55.18482 58.00934 68.0
    0.01613 55.18842 57.43180 62.0
    0.01429 55.19191 56.92096 70.0
    0.01639 55.19530 56.51568 61.0
    0.01724 55.19859 55.96186 58.0
    0.01538 55.20176 55.80707 65.0
    0.01852 55.20484 55.75448 54.0
    0.02083 55.20781 55.79254 48.0
    0.01961 55.21069 55.84414 51.0
    0.01786 55.21345 56.04310 56.0
    0.01754 55.21611 56.30906 57.0
    0.01724 55.21868 56.63109 58.0
    0.01538 55.22115 56.99782 65.0
    0.01493 55.22353 57.43895 67.0
    0.01587 55.22579 57.88351 63.0
    0.01695 55.22797 58.36338 59.0
    0.01887 55.23003 58.85596 53.0
    0.01852 55.23201 59.39157 54.0
    0.01667 55.23389 59.94966 60.0
    0.01667 55.23568 60.47977 60.0
    0.01852 55.23738 60.91447 54.0
    0.02041 55.23897 61.19238 49.0
    0.01923 55.24047 61.30176 52.0
    0.01852 55.24189 61.29124 54.0
    0.01887 55.24321 61.23762 53.0
    0.01754 55.24444 61.25480 57.0
    0.01887 55.24557 61.22575 53.0
    0.02000 55.24662 61.21742 50.0
    0.01923 55.24759 61.07366 52.0
    0.01786 55.24847 60.77074 56.0
    0.01724 55.24925 60.31754 58.0
    0.01818 55.24995 59.88951 55.0
    0.01852 55.25055 59.46381 54.0
    0.01923 55.25109 59.29823 52.0
    0.01786 55.25153 59.58486 56.0
    0.01754 55.25190 60.51316 57.0
    0.01429 55.25218 62.23571 70.0
    0.01333 55.25236 64.83451 75.0
    0.01639 55.25248 68.25223 61.0
    0.01515 55.25252 72.24862 66.0
    0.01333 55.25248 76.40815 75.0
    0.01136 55.25236 80.13253 88.0
    0.01099 55.25215 82.79255 91.0
    0.00980 55.25187 83.88251 102.0
    0.01099 55.25152 83.26926 91.0
    0.01235 55.25109 81.29065 81.0
    0.01250 55.25060 78.66535 80.0
    0.01429 55.25001 76.29069 70.0
    0.01493 55.24937 74.67044 67.0
    0.01515 55.24864 74.46691 66.0
    0.01408 55.24786 75.90557 71.0
    0.01538 55.24700 78.86998 65.0
    0.01266 55.24607 83.00853 79.0
    0.01176 55.24506 87.70170 85.0
    0.01020 55.24401 92.24979 98.0
    0.01163 55.24287 96.16491 86.0
    0.01053 55.24168 98.85329 95.0
    0.01020 55.24042 100.25409 98.0
    0.01053 55.23909 100.37295 95.0
    0.00926 55.23771 99.23400 108.0
    0.01042 55.23626 96.75658 96.0
    0.01010 55.23476 92.95711 99.0
    0.01220 55.23320 88.09042 82.0
    0.01075 55.23156 82.69144 93.0
    0.01493 55.22988 77.40334 67.0
    0.01754 55.22814 72.78406 57.0
    0.01923 55.22635 69.34251 52.0
    0.01639 55.22450 67.45219 61.0
    0.01538 55.22259 67.40575 65.0
    0.01333 55.22064 69.39035 75.0
    0.01075 55.21863 73.54320 93.0
    0.01563 55.21658 79.61281 64.0
    0.01163 55.21448 87.24174 86.0
    0.00962 55.21230 95.77213 104.0
    0.00971 55.21011 104.14626 103.0
    0.00962 55.20786 111.37341 104.0
    0.00833 55.20557 116.13117 120.0
    0.00813 55.20323 118.03635 123.0
    0.00735 55.20085 117.40591 136.0
    0.00826 55.19841 115.27083 121.0
    0.00935 55.19595 112.81981 107.0
    0.01042 55.19345 110.91557 96.0
    0.00826 55.19090 109.86050 121.0
    0.00847 55.18833 109.16192 118.0
    0.00758 55.18569 107.98563 132.0
    0.00870 55.18304 105.58306 115.0
    0.01042 55.18035 101.44654 96.0
    0.00909 55.17763 95.84774 110.0
    0.01190 55.17486 89.43128 84.0
    0.01282 55.17208 83.03995 78.0
    0.01449 55.16925 77.32491 69.0
    0.01370 55.16642 73.02331 73.0
    0.01515 55.16353 70.32932 66.0
    0.01695 55.16063 69.33058 59.0
    0.01613 55.15771 69.95953 62.0
    0.01429 55.15474 72.07294 70.0
    0.01449 55.15176 75.47058 69.0
    0.01449 55.14875 79.91222 69.0
    0.01370 55.14574 85.06606 73.0
    0.01250 55.14269 90.51242 80.0
    0.01087 55.13961 95.82155 92.0
    0.01149 55.13654 100.59113 87.0
    0.01149 55.13344 104.50718 87.0
    0.01087 55.13033 107.23286 92.0
    0.01087 55.12720 108.42134 92.0
    0.01010 55.12404 107.75947 99.0
    0.01099 55.12088 105.27572 91.0
    0.01190 55.11771 101.70678 84.0
    0.01250 55.11454 97.51913 80.0
    0.01370 55.11135 93.20509 73.0
    0.01190 55.10814 88.97894 84.0
    0.01176 55.10494 84.84773 85.0
    0.01408 55.10173 80.70577 71.0
    0.01389 55.09852 76.54652 72.0
    0.01351 55.09531 72.37587 74.0
    0.01351 55.09209 68.56931 74.0
    0.01370 55.08886 65.27044 73.0
    0.01538 55.08563 62.48915 65.0
    0.01587 55.08241 60.31596 63.0
    0.01587 55.07919 58.72955 63.0
    0.01587 55.07598 57.64806 63.0
    0.01667 55.07275 56.97365 60.0
    0.01695 55.06956 56.60773 59.0
    0.01538 55.06635 56.47207 65.0
    0.01724 55.06316 56.53728 58.0
    0.01754 55.05999 56.78108 57.0
    0.01724 55.05682 57.20266 58.0
    0.01818 55.05365 57.80371 55.0
    0.01961 55.05050 58.56850 51.0
    0.01613 55.04736 59.38773 62.0
    0.01471 55.04424 60.34184 68.0
    0.01667 55.04114 61.20059 60.0
    0.01563 55.03804 61.87376 64.0
    0.01587 55.03498 62.25857 63.0
    0.01639 55.03194 62.17724 61.0
    0.02041 55.02890 61.92380 49.0
    0.01961 55.02590 61.49935 51.0
    0.01724 55.02290 61.10024 58.0
    0.01538 55.01994 60.93022 65.0
    0.01408 55.01701 61.14712 71.0
    0.01587 55.01410 61.82680 63.0
    0.02000 55.01123 62.87808 50.0
    0.01695 55.00837 64.40584 59.0
    0.01754 55.00554 65.83615 57.0
    0.01471 55.00275 66.99959 68.0
    0.01471 54.99999 67.59234 68.0
    0.01667 54.99726 67.44270 60.0
    0.01471 54.99456 66.56736 68.0
    0.01695 54.99190 65.16464 59.0
    0.01667 54.98928 63.52518 60.0
    0.01724 54.98671 61.93457 58.0
    0.01563 54.98416 60.63854 64.0
    0.01639 54.98166 59.79891 61.0
    0.01818 54.97918 59.49794 55.0
    0.02273 54.97676 59.73135 44.0
    0.01695 54.97438 60.53933 59.0
    0.01923 54.97205 61.57243 52.0
    0.01754 54.96977 62.71973 57.0
    0.01449 54.96752 63.82715 69.0
    0.01471 54.96532 64.66569 68.0
    0.01389 54.96318 65.17941 72.0
    0.01724 54.96108 65.46228 58.0
    0.01351 54.95904 65.78381 74.0
    0.01538 54.95704 66.52361 65.0
    0.01389 54.95510 68.17960 72.0
    0.01333 54.95321 70.99265 75.0
    0.01351 54.95139 75.13403 74.0
    0.01408 54.94963 80.46987 71.0
    0.01449 54.94790 86.51509 69.0
    0.01190 54.94624 92.47312 84.0
    0.01163 54.94464 97.37511 86.0
    0.01266 54.94311 100.23647 79.0
    0.01053 54.94164 100.44519 95.0
    0.01136 54.94023 98.03157 88.0
    0.01220 54.93887 93.69093 82.0
    0.01124 54.93760 88.59220 89.0
    0.01370 54.93637 83.68285 73.0
    0.01266 54.93523 80.07161 79.0
    0.01370 54.93414 78.51385 73.0
    0.01316 54.93313 79.38353 76.0
    0.01099 54.93219 82.64511 91.0
    0.01205 54.93132 87.83813 83.0
    0.00926 54.93052 94.16154 108.0
    0.00840 54.92980 100.52370 119.0
    0.00763 54.92914 105.72720 131.0
    0.00704 54.92856 108.75726 142.0
    0.00633 54.92807 109.07431 158.0
    0.00725 54.92764 106.89647 138.0
    0.00943 54.92730 102.75556 106.0
    0.00990 54.92704 97.59203 101.0
    0.01136 54.92684 92.25617 88.0
    0.01220 54.92673 87.35448 82.0
    0.01316 54.92673 83.18456 76.0
    0.01316 54.92678 79.82715 76.0
    0.01299 54.92693 77.27840 77.0
    0.01220 54.92716 75.60650 82.0
    0.01205 54.92747 75.02126 83.0
    0.01163 54.92788 75.77771 86.0
    0.01299 54.92837 78.05946 77.0
    0.01266 54.92895 81.83826 79.0
    0.01099 54.92962 86.80249 91.0
    0.01031 54.93037 92.14510 97.0
    0.00901 54.93123 97.22667 111.0
    0.00735 54.93217 100.82631 136.0
    0.00714 54.93321 102.06329 140.0
    0.00862 54.93433 100.55537 116.0
    0.00826 54.93556 96.64536 121.0
    0.00862 54.93689 91.20796 116.0
    0.00990 54.93830 85.37318 101.0
    0.01163 54.93983 80.08431 86.0
    0.01333 54.94143 76.12408 75.0
    0.01370 54.94315 73.92452 73.0
    0.01471 54.94496 73.53037 68.0
    0.01493 54.94688 74.65845 67.0
    0.01370 54.94889 76.62791 73.0
    0.01250 54.95102 78.97026 80.0
    0.01205 54.95322 80.83310 83.0
    0.01250 54.95555 81.53211 80.0
    0.01389 54.95800 80.78211 72.0
    0.01370 54.96053 78.63788 73.0
    0.01250 54.96318 75.44154 80.0
    0.01389 54.96591 71.73970 72.0
    0.01538 54.96877 68.01925 65.0
    0.01563 54.97175 64.62780 64.0
    0.01724 54.97482 61.88229 58.0
    0.01961 54.97801 59.81435 51.0
    0.01923 54.98130 58.40602 52.0
    0.01818 54.98471 57.57396 55.0
    0.01818 54.98824 57.23435 55.0
    0.01724 54.99187 57.32354 58.0
    0.01887 54.99562 57.80972 53.0
    0.01754 54.99948 58.67780 57.0
    0.01587 55.00345 59.90698 63.0
    0.01563 55.00756 61.44146 64.0
    0.01639 55.01176 63.01431 61.0
    0.01818 55.01609 64.83385 55.0
    0.01351 55.02053 66.32628 74.0
    0.01613 55.02509 67.33859 62.0
    0.01538 55.02977 67.68639 65.0
    0.01471 55.03458 67.33820 68.0
    0.01724 55.03950 66.43711 58.0
    0.01786 55.04453 65.24140 56.0
    0.01786 55.04969 64.01992 56.0
    0.01351 55.05499 63.02465 74.0
    0.01538 55.06038 62.31562 65.0
    0.01695 55.06593 61.93427 59.0
    0.01818 55.07158 61.72338 55.0
    0.01667 55.07734 61.68885 60.0
    0.01724 55.08324 61.57771 58.0
    0.02000 55.08927 61.29967 50.0
    0.01961 55.09543 60.81392 51.0
    0.01754 55.10170 60.18178 57.0
    0.01563 55.10812 59.51565 64.0
    0.01563 55.11463 58.95549 64.0
    0.01563 55.12130 58.65012 64.0
    0.01449 55.12809 58.76353 69.0
    0.01429 55.13499 59.42369 70.0
    0.01471 55.14205 60.77383 68.0
    0.01724 55.14921 62.93475 58.0
    0.01613 55.15650 65.92741 62.0
    0.01639 55.16394 69.62578 61.0
    0.01667 55.17150 73.80297 60.0
    0.01493 55.17920 78.07249 67.0
    0.01266 55.18702 81.90926 79.0
    0.01099 55.19497 84.75666 91.0
    0.01299 55.20306 86.18635 77.0
    0.01111 55.21127 86.05743 90.0
    0.01124 55.21964 84.55653 89.0
    0.01370 55.22812 82.21775 73.0
    0.01429 55.23672 79.47381 70.0
    0.01389 55.24548 76.67100 72.0
    0.01515 55.25436 74.00504 66.0
    0.01235 55.26338 71.51204 81.0
    0.01667 55.27253 69.17946 60.0
    0.01389 55.28181 67.01842 72.0
    0.01538 55.29123 65.11925 65.0
    0.01613 55.30078 63.51397 62.0
    0.01370 55.31048 62.34076 73.0
    0.01471 55.32032 61.68526 68.0
    0.01786 55.33026 61.65562 56.0
    0.01923 55.34035 62.25613 52.0
    0.01429 55.35058 63.44683 70.0
    0.01408 55.36095 65.12262 71.0
    0.01493 55.37146 67.10062 67.0
    0.01538 55.38209 69.13444 65.0
    0.01429 55.39288 70.95580 70.0
    0.01538 55.40378 72.29430 65.0
    0.01613 55.41483 72.93147 62.0
    0.01190 55.42603 72.73504 84.0
    0.01250 55.43734 71.67692 80.0
    0.01449 55.44880 69.92336 69.0
    0.01818 55.46038 67.75474 55.0
    0.01754 55.47213 65.50256 57.0
    0.01754 55.48400 63.37750 57.0
    0.01538 55.49600 61.51773 65.0
    0.01515 55.50813 60.25225 66.0
    0.01724 55.52040 59.54502 58.0
    0.01449 55.53284 59.41501 69.0
    0.01538 55.54539 59.81614 65.0
    0.01471 55.55808 60.68407 68.0
    0.01563 55.57090 61.90726 64.0
    0.01538 55.58385 63.32148 65.0
    0.01250 55.59696 64.69608 80.0
    0.01111 55.61021 65.86203 90.0
    0.01190 55.62357 66.56555 84.0
    0.01235 55.63707 66.66220 81.0
    0.01333 55.65071 66.14296 75.0
    0.01389 55.66450 65.24622 72.0
    0.01429 55.67844 63.99857 70.0
    0.01818 55.69246 62.74318 55.0
    0.01887 55.70666 61.69422 53.0
    0.01695 55.72096 61.16468 59.0
    0.01613 55.73544 60.97041 62.0
    0.01587 55.75004 61.27938 63.0
    0.01471 55.76477 62.04399 68.0
    0.01613 55.77963 63.19918 62.0
    0.01667 55.79461 64.60018 60.0
    0.01587 55.80975 66.05848 63.0
    0.01639 55.82502 67.39347 61.0
    0.01613 55.84041 68.54073 62.0
    0.01613 55.85595 69.21617 62.0
    0.01515 55.87160 69.39573 66.0
    0.01429 55.88741 69.07549 70.0
    0.01429 55.90336 68.37035 70.0
    0.01389 55.91940 67.47493 72.0
    0.01389 55.93561 66.61481 72.0
    0.01515 55.95191 66.03595 66.0
    0.01471 55.96838 65.99611 68.0
    0.01333 55.98498 66.76935 75.0
    0.01370 56.00169 68.61462 73.0
    0.01563 56.01855 71.74828 64.0
    0.01408 56.03550 76.27010 71.0
    0.01111 56.05260 82.14972 90.0
    0.01176 56.06986 89.33344 85.0
    0.01220 56.08720 96.92165 82.0
    0.00971 56.10471 104.51158 103.0
    0.00885 56.12231 111.23949 113.0
    0.00787 56.14005 116.38506 127.0
    0.00794 56.15794 119.41270 126.0
    0.00813 56.17592 120.04357 123.0
    0.00870 56.19405 118.25343 115.0
    0.00794 56.21228 114.36804 126.0
    0.00840 56.23065 109.07652 119.0
    0.00980 56.24916 103.27638 102.0
    0.01053 56.26777 97.85490 95.0
    0.01099 56.28653 93.15698 91.0
    0.01053 56.30536 89.55569 95.0
    0.01333 56.32434 86.66854 75.0
    0.01205 56.34347 84.29386 83.0
    0.00980 56.36267 82.16265 102.0
    0.01136 56.38203 79.90533 88.0
    0.01235 56.40148 77.66662 81.0
    0.01087 56.42108 75.80145 92.0
    0.01136 56.44078 74.71367 88.0
    0.01266 56.46057 74.84875 79.0
    0.01351 56.48052 76.59158 74.0
    0.01351 56.50054 80.12753 74.0
    0.01316 56.52073 85.41154 76.0
    0.01266 56.54100 92.03107 79.0
    0.01010 56.56138 99.24871 99.0
    0.00926 56.58190 106.10278 108.0
    0.00917 56.60249 111.47962 109.0
    0.00741 56.62323 114.43745 135.0
    0.00833 56.64407 114.49243 120.0
    0.00704 56.66500 112.00663 142.0
    0.00735 56.68606 107.76765 136.0
    0.00990 56.70722 103.04083 101.0
    0.00885 56.72851 99.31165 113.0
    0.01111 56.74989 97.52924 90.0
    0.01053 56.77135 98.31055 95.0
    0.01000 56.79295 101.63987 100.0
    0.00990 56.81464 107.37843 101.0
    0.00935 56.83643 114.51849 107.0
    0.00813 56.85835 121.85061 123.0
    0.00813 56.88033 128.06796 123.0
    0.00781 56.90245 132.04709 128.0
    0.00781 56.92462 133.01349 128.0
    0.00820 56.94693 130.70740 122.0
    0.00645 56.96935 125.20102 155.0
    0.00794 56.99182 117.39922 126.0
    0.00847 57.01442 108.24448 118.0
    0.01042 57.03709 98.84744 96.0
    0.00962 57.05989 90.09902 104.0
    0.01351 57.08278 82.68229 74.0
    0.01163 57.10571 77.00596 86.0
    0.01389 57.12879 73.22206 72.0
    0.01299 57.15192 71.32758 77.0
    0.01493 57.17518 71.16328 67.0
    0.01587 57.19850 72.46876 63.0
    0.01333 57.22190 74.87955 75.0
    0.01136 57.24541 77.94061 88.0
    0.01351 57.26898 81.11494 74.0
    0.01282 57.29266 83.77948 78.0
    0.01235 57.31644 85.56145 81.0
    0.00980 57.34027 86.04260 102.0
    0.01042 57.36420 85.21468 96.0
    0.01176 57.38816 83.40977 85.0
    0.01124 57.41226 81.17457 89.0
    0.01299 57.43644 79.13026 77.0
    0.01370 57.46064 77.83396 73.0
    0.01351 57.48496 77.67331 74.0
    0.01250 57.50933 78.80319 80.0
    0.01449 57.53381 81.11000 69.0
    0.01449 57.55836 84.13556 69.0
    0.01370 57.58294 87.45054 73.0
    0.01351 57.60761 90.16784 74.0
    0.01282 57.63233 91.85975 78.0
    0.01111 57.65716 91.95470 90.0
    0.01031 57.68206 90.27906 97.0
    0.01163 57.70699 87.33208 86.0
    0.01471 57.73200 83.59692 68.0
    0.01563 57.75705 79.76895 64.0
    0.01563 57.78221 76.48232 64.0
    0.01786 57.80743 74.28310 56.0
    0.01563 57.83266 73.52103 64.0
    0.01370 57.85799 74.34168 73.0
    0.01351 57.88334 76.66858 74.0
    0.01429 57.90879 80.21265 70.0
    0.01282 57.93430 84.47215 78.0
    0.01111 57.95981 88.78275 90.0
    0.01111 57.98542 92.41530 90.0
    0.01087 58.01102 94.66259 92.0
    0.01087 58.03674 94.99158 92.0
    0.01111 58.06251 93.20984 90.0
    0.01190 58.08829 89.78204 84.0
    0.01370 58.11415 85.22036 73.0
    0.01493 58.13999 80.26962 67.0
    0.01471 58.16595 75.33479 68.0
    0.01613 58.19194 70.93591 62.0
    0.01639 58.21793 67.31785 61.0
    0.01613 58.24401 64.54013 62.0
    0.01754 58.27009 62.55119 57.0
    0.01695 58.29622 61.20958 59.0
    0.01754 58.32241 60.35869 57.0
    0.01754 58.34859 59.85031 57.0
    0.01786 58.37485 59.67218 56.0
    0.01786 58.40110 59.45821 56.0
    0.01613 58.42741 59.40119 62.0
    0.01538 58.45377 59.42853 65.0
    0.01471 58.48012 59.51590 68.0
    0.01923 58.50654 59.67515 52.0
    0.01923 58.53292 59.93172 52.0
    0.01613 58.55938 60.32986 62.0
    0.01429 58.58586 60.98322 70.0
    0.01587 58.61233 61.82179 63.0
    0.01587 58.63886 62.98052 63.0
    0.01471 58.66537 64.52055 68.0
    0.01471 58.69194 66.49699 68.0
    0.01163 58.71852 68.92444 86.0
    0.01449 58.74508 71.77679 69.0
    0.01538 58.77170 74.96913 65.0
    0.01235 58.79828 78.21284 81.0
    0.01099 58.82492 81.59765 91.0
    0.01042 58.85157 84.76911 96.0
    0.01124 58.87820 87.51904 89.0
    0.01205 58.90487 89.69801 83.0
    0.01136 58.93150 91.26001 88.0
    0.01299 58.95818 92.42511 77.0
    0.00980 58.98487 93.35715 102.0
    0.01235 59.01151 94.43774 81.0
    0.01282 59.03819 95.85281 78.0
    0.01087 59.06485 97.56378 92.0
    0.00926 59.09155 99.31931 108.0
    0.01010 59.11822 100.70328 99.0
    0.00833 59.14486 101.28869 120.0
    0.00862 59.17153 100.83607 116.0
    0.00935 59.19816 99.42055 107.0
    0.00926 59.22483 97.36578 108.0
    0.01205 59.25146 95.07018 83.0
    0.01205 59.27808 92.89162 83.0
    0.01099 59.30471 90.85143 91.0
    0.01149 59.33128 89.00377 87.0
    0.00952 59.35788 87.02259 105.0
    0.00971 59.38446 84.81197 103.0
    0.01176 59.41098 82.22660 85.0
    0.01351 59.43753 79.40182 74.0
    0.01266 59.46402 76.58479 79.0
    0.01429 59.49053 74.05706 70.0
    0.01370 59.51702 72.10300 73.0
    0.01389 59.54342 70.94384 72.0
    0.01333 59.56985 70.68272 75.0
    0.01538 59.59623 71.34963 65.0
    0.01429 59.62260 72.79311 70.0
    0.01389 59.64896 74.77782 72.0
    0.01613 59.67524 76.95370 62.0
    0.01471 59.70153 78.86124 68.0
    0.01250 59.72773 80.31142 80.0
    0.01471 59.75396 80.97606 68.0
    0.01389 59.78015 80.82981 72.0
    0.01235 59.80624 80.10441 81.0
    0.01176 59.83234 79.20792 85.0
    0.01370 59.85839 78.71999 73.0
    0.01250 59.88441 78.85097 80.0
    0.01316 59.91040 79.99461 76.0
    0.01220 59.93629 82.12386 82.0
    0.01282 59.96218 85.37123 78.0
    0.01471 59.98800 89.24813 68.0
    0.01149 60.01378 93.23525 87.0
    0.01299 60.03954 96.70071 77.0
    0.01149 60.06521 99.07546 87.0
    0.00870 60.09085 99.87728 115.0
    0.00943 60.11640 98.94021 106.0
    0.01136 60.14195 96.32578 88.0
    0.01176 60.16743 92.45398 85.0
    0.01316 60.19284 87.78999 76.0
    0.01351 60.21819 82.86495 74.0
    0.01563 60.24348 78.17686 64.0
    0.01493 60.26873 74.07418 67.0
    0.01316 60.29393 70.79215 76.0
    0.01471 60.31902 68.44604 68.0
    0.01538 60.34407 67.06707 65.0
    0.01695 60.36905 66.69620 59.0
    0.01613 60.39399 67.22709 62.0
    0.01429 60.41884 68.68784 70.0
    0.01515 60.44362 71.05058 66.0
    0.01299 60.46835 74.20930 77.0
    0.01299 60.49295 77.90970 77.0
    0.01351 60.51754 82.03533 74.0
    0.01333 60.54206 86.11426 75.0
    0.01064 60.56647 89.68495 94.0
    0.00870 60.59083 92.30853 115.0
    0.00917 60.61507 93.65808 109.0
    0.00952 60.63927 93.67771 105.0
    0.01010 60.66340 92.63454 99.0
    0.01149 60.68740 90.97903 87.0
    0.01205 60.71138 88.93612 83.0
    0.01087 60.73522 86.95880 92.0
    0.01205 60.75902 85.22498 83.0
    0.01493 60.78274 83.71939 67.0
    0.01316 60.80633 82.48732 76.0
    0.01299 60.82988 81.25884 77.0
    0.01299 60.85329 80.11694 77.0
    0.01493 60.87664 78.96558 67.0
    0.01639 60.89992 77.98935 61.0
    0.01316 60.92308 77.30744 76.0
    0.01205 60.94618 77.05939 83.0
    0.01250 60.96914 77.32030 80.0
    0.01429 60.99203 78.09096 70.0
    0.01429 61.01485 79.28107 70.0
    0.01205 61.03751 80.50725 83.0
    0.01099 61.06014 81.62509 91.0
    0.01111 61.08263 82.45179 90.0
    0.01124 61.10504 82.95442 89.0
    0.01000 61.12736 83.26991 100.0
    0.01205 61.14954 83.66331 83.0
    0.01124 61.17166 84.46078 89.0
    0.00962 61.19363 85.96307 104.0
    0.01282 61.21553 88.36778 78.0
    0.01163 61.23733 91.69646 86.0
    0.01136 61.25902 95.66769 88.0
    0.01064 61.28061 99.74293 94.0
    0.01010 61.30205 103.52139 99.0
    0.00926 61.32343 106.23035 108.0
    0.00943 61.34469 107.33050 106.0
    0.00917 61.36581 106.62280 109.0
    0.01205 61.38686 104.29350 83.0
    0.01124 61.40776 100.85299 89.0
    0.01205 61.42859 96.93225 83.0
    0.01124 61.44929 93.13755 89.0
    0.01408 61.46984 90.06145 71.0
    0.01429 61.49033 88.21277 70.0
    0.01282 61.51065 87.45574 78.0
    0.01042 61.53091 88.00935 96.0
    0.01724 61.55103 89.63367 58.0
    0.01149 61.57101 91.92487 87.0
    0.01053 61.59091 94.35373 95.0
    0.01099 61.61065 96.32519 91.0
    0.00926 61.63030 97.31487 108.0
    0.01042 61.64983 96.98704 96.0
    0.01163 61.66921 95.26328 86.0
    0.01282 61.68850 92.35604 78.0
    0.01333 61.70764 88.81179 75.0
    0.01235 61.72668 85.05344 81.0
    0.01316 61.74559 81.48997 76.0
    0.01235 61.76435 78.44208 81.0
    0.01064 61.78302 76.03848 94.0
    0.01408 61.80153 74.30882 71.0
    0.01613 61.81995 73.16399 62.0
    0.01250 61.83824 72.54765 80.0
    0.01333 61.85637 72.44653 75.0
    0.01408 61.87440 72.93554 71.0
    0.01282 61.89228 74.15747 78.0
    0.01613 61.91006 76.23733 62.0
    0.01351 61.92770 79.24464 74.0
    0.01695 61.94518 83.35678 59.0
    0.01639 61.96257 88.27130 61.0
    0.01176 61.97980 93.58505 85.0
    0.01235 61.99693 98.74442 81.0
    0.01149 62.01391 103.03049 87.0
    0.00935 62.03074 105.80508 107.0
    0.00909 62.04746 106.55072 110.0
    0.00901 62.06402 105.13615 111.0
    0.00935 62.08048 101.84835 107.0
    0.01087 62.09681 97.26344 92.0
    0.01235 62.11298 92.05118 81.0
    0.01389 62.12902 86.79321 72.0
    0.01389 62.14491 81.93139 72.0
    0.01449 62.16070 77.67904 69.0
    0.01235 62.17635 74.34592 81.0
    0.01449 62.19184 71.81444 69.0
    0.01724 62.20720 69.98769 58.0
    0.01515 62.22243 68.73885 66.0
    0.01389 62.23754 67.91627 72.0
    0.01639 62.25250 67.37865 61.0
    0.01786 62.26731 66.99897 56.0
    0.01724 62.28199 66.67249 58.0
    0.01786 62.29652 66.32915 56.0
    0.01724 62.31094 65.91273 58.0
    0.01538 62.32523 65.47172 65.0
    0.01754 62.33936 65.21484 57.0
    0.01639 62.35335 64.76733 61.0
    0.01471 62.36719 64.35542 68.0
    0.01613 62.38092 63.99959 62.0
    0.01754 62.39451 63.71255 57.0
    0.01961 62.40794 63.49694 51.0
    0.01754 62.42125 63.36223 57.0
    0.01538 62.43440 63.26933 65.0
    0.01471 62.44744 63.22105 68.0
    0.01429 62.46034 63.20715 70.0
    0.01587 62.47308 63.04930 63.0
    0.01818 62.48570 63.09486 55.0
    0.01923 62.49816 63.16189 52.0
    0.01754 62.51049 63.25727 57.0
    0.01754 62.52271 63.39697 57.0
    0.01818 62.53476 63.61109 55.0
    0.01754 62.54669 63.95177 57.0
    0.01724 62.55846 64.49954 58.0
    0.01587 62.57012 65.36230 63.0
    0.01515 62.58163 66.72223 66.0
    0.01333 62.59300 68.86239 75.0
    0.01190 62.60424 71.81112 84.0
    0.01235 62.61533 75.75422 81.0
    0.01250 62.62629 80.81367 80.0
    0.01176 62.63712 86.91106 85.0
    0.01205 62.64781 93.76672 83.0
    0.01099 62.65836 100.90823 91.0
    0.00935 62.66877 107.66802 107.0
    0.00769 62.67905 113.26523 130.0
    0.00699 62.68920 116.91560 143.0
    0.00719 62.69921 118.06329 139.0
    0.00725 62.70910 116.57130 138.0
    0.00833 62.71883 112.82289 120.0
    0.00893 62.72843 107.36170 112.0
    0.00971 62.73792 101.00967 103.0
    0.01149 62.74725 94.49871 87.0
    0.01099 62.75647 88.40068 91.0
    0.01250 62.76553 83.16936 80.0
    0.01299 62.77449 79.07150 77.0
    0.01370 62.78330 76.27628 73.0
    0.01471 62.79198 74.84970 68.0
    0.01471 62.80054 74.78706 68.0
    0.01493 62.80896 76.03572 67.0
    0.01205 62.81725 78.51000 83.0
    0.01389 62.82542 81.96156 72.0
    0.01282 62.83345 86.10049 78.0
    0.01149 62.84136 90.51835 87.0
    0.01205 62.84914 94.68642 83.0
    0.01064 62.85680 98.05770 94.0
    0.00885 62.86433 100.11896 113.0
    0.00781 62.87172 100.55561 128.0
    0.00714 62.87901 99.36303 140.0
    0.00935 62.88616 96.85379 107.0
    0.00990 62.89320 93.53177 101.0
    0.01149 62.90011 89.96039 87.0
    0.01449 62.90688 86.63075 69.0
    0.01299 62.91355 84.16036 77.0
    0.01471 62.92010 82.13770 68.0
    0.01667 62.92653 80.79668 60.0
    0.01639 62.93282 79.74516 61.0
    0.01613 62.93901 79.16874 62.0
    0.01449 62.94508 78.57719 69.0
    0.01538 62.95103 77.80025 65.0
    0.01613 62.95687 76.79363 62.0
    0.01282 62.96259 75.63074 78.0
    0.01923 62.96819 74.43106 52.0
    0.01754 62.97369 73.36641 57.0
    0.01639 62.97906 72.53714 61.0
    0.01429 62.98434 72.00537 70.0
    0.01538 62.98951 71.78057 65.0
    0.01163 62.99453 71.82304 86.0
    0.01613 62.99948 72.07041 62.0
    0.01471 63.00431 72.47325 68.0
    0.01449 63.00904 73.04314 69.0
    0.01351 63.01366 73.88992 74.0
    0.01493 63.01815 75.23457 67.0
    0.01563 63.02256 77.38715 64.0
    0.01190 63.02686 80.67422 84.0
    0.01235 63.03107 85.36332 81.0
    0.01020 63.03517 91.46993 98.0
    0.01163 63.03916 99.05764 86.0
    0.01064 63.04306 107.71513 94.0
    0.01010 63.04686 116.73302 99.0
    0.00877 63.05057 125.09940 114.0
    0.00699 63.05418 131.75922 143.0
    0.00746 63.05769 135.67233 134.0
    0.00690 63.06110 136.14392 145.0
    0.00763 63.06443 133.05699 131.0
    0.00813 63.06767 126.91782 123.0
    0.00855 63.07081 118.66849 117.0
    0.01124 63.07387 109.39331 89.0
    0.01266 63.07682 99.99996 79.0
    0.01299 63.07970 91.38788 77.0
    0.01235 63.08250 83.98233 81.0
    0.01370 63.08521 78.02833 73.0
    0.01370 63.08783 73.53514 73.0
    0.01408 63.09037 70.33669 71.0
    0.01389 63.09283 68.21794 72.0
    0.01587 63.09521 66.93141 63.0
    0.01471 63.09752 66.28902 68.0
    0.01587 63.09974 66.10291 63.0
    0.01515 63.10188 66.28491 66.0
    0.01563 63.10396 66.74860 64.0
    0.01563 63.10596 67.51487 64.0
    0.01370 63.10789 68.52764 73.0
    0.01235 63.10975 69.74610 81.0
    0.01176 63.11154 71.11171 85.0
    0.01299 63.11324 72.52963 77.0
    0.01351 63.11490 73.97256 74.0
    0.01176 63.11649 75.12836 85.0
    0.01190 63.11802 75.92784 84.0
    0.01235 63.11948 76.24407 81.0
    0.01351 63.12086 76.00920 74.0
    0.01493 63.12221 75.24964 67.0
    0.01493 63.12349 74.08777 67.0
    0.01563 63.12471 72.37722 64.0
    0.01351 63.12588 70.89197 74.0
    0.01316 63.12698 69.47424 76.0
    0.01493 63.12805 68.23811 67.0
    0.01724 63.12906 67.26591 58.0
    0.01667 63.13002 66.60033 60.0
    0.01408 63.13093 66.24831 71.0
    0.01389 63.13178 66.19588 72.0
    0.01299 63.13260 66.41371 77.0
    0.01333 63.13337 66.86806 75.0
    0.01333 63.13409 67.52694 75.0
    0.01235 63.13479 68.37516 81.0
    0.01163 63.13543 69.48546 86.0
    0.01333 63.13604 70.72663 75.0
    0.01408 63.13660 72.13879 71.0
    0.01370 63.13714 73.77843 73.0
    0.01471 63.13765 75.66397 68.0
    0.01389 63.13812 77.76034 72.0
    0.01333 63.13855 79.97919 75.0
    0.01176 63.13896 82.17181 85.0
    0.01136 63.13935 84.07311 88.0
    0.01031 63.13971 85.45466 97.0
    0.01020 63.14004 86.11223 98.0
    0.01000 63.14034 85.94044 100.0
    0.01299 63.14063 84.99262 77.0
    0.01149 63.14090 83.43446 87.0
    0.01176 63.14115 81.45052 85.0
    0.01075 63.14138 79.38509 93.0
    0.01124 63.14160 77.37448 89.0
    0.01149 63.14179 75.60383 87.0
    0.01176 63.14198 74.22585 85.0
    0.01471 63.14217 73.37165 68.0
    0.01587 63.14234 73.16811 63.0
    0.01099 63.14251 73.71288 91.0
    0.01266 63.14266 75.06691 79.0
    0.01087 63.14281 77.22494 92.0
    0.01031 63.14297 80.15658 97.0
    0.00935 63.14312 83.57268 107.0
    0.00952 63.14328 87.23894 105.0
    0.00971 63.14342 90.77243 103.0
    0.00826 63.14358 93.74361 121.0
    0.00769 63.14375 95.75845 130.0
    0.00699 63.14392 96.52779 143.0
    0.00699 63.14410 95.95934 143.0
    0.00730 63.14428 94.22714 137.0
    0.01031 63.14449 91.61619 97.0
    0.00943 63.14471 88.47373 106.0
    0.00909 63.14493 85.14323 110.0
    0.01020 63.14519 81.88669 98.0
    0.00952 63.14545 78.90561 105.0
    0.01149 63.14573 76.32642 87.0
    0.01389 63.14604 74.19660 72.0
    0.01370 63.14638 72.44001 73.0
    0.01190 63.14674 71.18624 84.0
    0.01220 63.14712 70.32333 82.0
    0.01724 63.14753 69.77232 58.0
    0.01538 63.14798 69.52486 65.0
    0.01852 63.14845 69.57010 54.0
    0.01235 63.14895 69.89270 81.0
    0.01538 63.14950 70.48753 65.0
    0.01639 63.15007 71.31918 61.0
    0.01351 63.15068 72.30330 74.0
    0.01429 63.15134 73.32146 70.0
    0.01282 63.15204 74.23102 78.0
    0.01282 63.15278 74.91455 78.0
    0.01389 63.15356 75.15391 72.0
    0.01429 63.15439 74.91221 70.0
    0.01587 63.15525 74.20245 63.0
    0.01429 63.15619 73.11689 70.0
    0.01471 63.15717 71.79810 68.0
    0.01266 63.15820 70.39691 79.0
    0.01299 63.15928 68.96594 77.0
    0.01408 63.16041 67.76936 71.0
    0.01639 63.16161 66.85336 61.0
    0.01613 63.16286 66.22285 62.0
    0.01667 63.16418 65.88614 60.0
    0.01639 63.16555 65.82464 61.0
    0.01449 63.16699 66.00213 69.0
    0.01639 63.16850 66.35065 61.0
    0.01515 63.17007 66.85079 66.0
    0.01471 63.17171 67.42033 68.0
    0.01429 63.17340 68.00188 70.0
    0.01351 63.17519 68.54402 74.0
    0.01587 63.17704 69.01260 63.0
    0.01515 63.17896 69.41730 66.0
    0.01471 63.18097 69.81501 68.0
    0.01587 63.18304 70.19506 63.0
    0.01563 63.18519 70.64808 64.0
    0.01471 63.18743 71.19255 68.0
    0.01299 63.18976 71.81300 77.0
    0.01493 63.19216 72.45530 67.0
    0.01493 63.19463 73.01758 67.0
    0.01429 63.19720 73.38701 70.0
    0.01429 63.19986 73.45634 70.0
    0.01235 63.20261 73.19006 81.0
    0.01163 63.20545 72.48783 86.0
    0.01471 63.20838 71.54286 68.0
    0.01818 63.21139 70.41496 55.0
    0.01538 63.21450 69.21834 65.0
    0.01408 63.21772 68.06233 71.0
    0.01429 63.22102 67.03469 70.0
    0.01515 63.22443 66.19239 66.0
    0.01587 63.22794 65.57261 63.0
    0.01587 63.23154 65.27162 63.0
    0.01587 63.23525 65.13023 63.0
    0.01613 63.23906 65.22034 62.0
    0.01695 63.24299 65.53172 59.0
    0.01695 63.24701 66.04797 59.0
    0.01695 63.25113 66.74726 59.0
    0.01587 63.25538 67.59383 63.0
    0.01515 63.25973 68.53698 66.0
    0.01538 63.26419 69.51706 65.0
    0.01429 63.26877 70.45992 70.0
    0.01408 63.27345 71.27787 71.0
    0.01408 63.27827 72.07975 71.0
    0.01316 63.28318 72.58064 76.0
    0.01149 63.28822 72.92316 87.0
    0.01176 63.29338 73.16457 85.0
    0.01220 63.29865 73.42129 82.0
    0.01163 63.30405 73.67161 86.0
    0.01176 63.30957 74.00571 85.0
    0.01136 63.31523 74.45544 88.0
    0.01124 63.32099 75.04606 89.0
    0.01111 63.32688 75.71751 90.0
    0.01064 63.33291 76.56763 94.0
    0.01124 63.33905 77.56519 89.0
    0.01316 63.34533 78.73164 76.0
    0.01220 63.35175 80.08907 82.0
    0.01149 63.35827 81.55499 87.0
    0.01190 63.36496 83.06258 84.0
    0.01389 63.37175 84.48167 72.0
    0.01053 63.37869 85.67478 95.0
    0.01099 63.38576 86.56020 91.0
    0.01266 63.39297 87.07230 79.0
    0.01282 63.40032 87.32325 78.0
    0.01235 63.40780 87.54059 81.0
    0.01250 63.41542 87.97998 80.0
    0.01220 63.42318 88.85621 82.0
    0.01190 63.43108 90.33354 84.0
    0.01266 63.43913 92.31255 79.0
    0.01053 63.44730 94.67039 95.0
    0.00990 63.45564 97.12551 101.0
    0.00885 63.46410 99.35393 113.0
    0.00971 63.47273 100.88277 103.0
    0.01136 63.48148 101.45562 88.0
    0.00901 63.49038 101.03532 111.0
    0.00826 63.49945 99.65030 121.0
    0.00971 63.50865 97.49043 103.0
    0.01176 63.51800 94.79587 85.0
    0.01053 63.52750 91.84390 95.0
    0.01333 63.53714 88.92519 75.0
    0.01282 63.54695 86.26299 78.0
    0.01333 63.55689 84.03444 75.0
    0.01235 63.56699 82.29742 81.0
    0.01235 63.57726 81.14616 81.0
    0.01724 63.58765 80.57645 58.0
    0.01266 63.59822 80.39198 79.0
    0.01010 63.60892 80.55594 99.0
    0.01316 63.61980 80.97750 76.0
    0.01075 63.63083 81.57910 93.0
    0.01220 63.64199 82.29419 82.0
    0.01149 63.65333 83.06991 87.0
    0.00917 63.66482 83.78472 109.0
    0.01042 63.67647 84.63105 96.0
    0.01087 63.68828 85.46258 92.0
    0.01235 63.70023 86.30575 81.0
    0.01087 63.71236 87.12376 92.0
    0.00980 63.72462 87.82944 102.0
    0.01149 63.73706 88.31266 87.0
    0.01000 63.74967 88.45163 100.0
    0.00980 63.76242 88.31462 102.0
    0.01220 63.77533 87.56679 82.0
    0.01075 63.78839 86.36621 93.0
    0.01136 63.80163 84.67646 88.0
    0.01250 63.81503 82.91007 80.0
    0.01299 63.82857 81.14694 77.0
    0.01163 63.84228 79.58965 86.0
    0.01176 63.85616 78.37290 85.0
    0.01266 63.87020 77.73823 79.0
    0.01176 63.88440 77.58955 85.0
    0.01124 63.89875 77.92663 89.0
    0.01163 63.91327 78.62633 86.0
    0.01220 63.92793 79.55126 82.0
    0.01087 63.94278 80.69521 92.0
    0.01053 63.95779 81.52837 95.0
    0.01000 63.97295 82.12071 100.0
    0.00877 63.98827 82.44079 114.0
    0.00971 64.00373 82.62594 103.0
    0.01124 64.01939 82.80266 89.0
    0.01099 64.03521 83.14521 91.0
    0.01099 64.05116 83.81457 91.0
    0.01136 64.06729 84.90646 88.0
    0.01299 64.08356 86.54428 77.0
    0.01205 64.10001 88.73779 83.0
    0.01190 64.11664 91.41981 84.0
    0.01205 64.13338 94.45576 83.0
    0.01149 64.15032 97.64404 87.0
    0.01111 64.16737 100.65276 90.0
    0.01099 64.18463 103.29756 91.0
    0.01075 64.20203 105.22591 93.0
    0.00990 64.21959 106.31129 101.0
    0.00962 64.23733 106.56124 104.0
    0.00980 64.25517 106.56850 102.0
    0.01053 64.27321 106.24305 95.0
    0.01124 64.29141 106.16486 89.0
    0.00971 64.30973 106.62628 103.0
    0.00917 64.32825 107.74751 109.0
    0.00917 64.34689 109.45742 109.0
    0.00855 64.36570 111.51527 117.0
    0.00800 64.38468 113.54085 125.0
    0.00735 64.40377 115.08333 136.0
    0.00704 64.42306 115.69510 142.0
    0.00671 64.44245 115.00597 149.0
    0.00769 64.46204 112.84016 130.0
    0.00794 64.48177 109.23092 126.0
    0.00806 64.50163 104.65416 124.0
    0.00917 64.52168 99.51898 109.0
    0.00943 64.54182 94.37038 106.0
    0.01042 64.56214 89.69124 96.0
    0.01111 64.58263 85.91269 90.0
    0.01250 64.60322 83.36000 80.0
    0.01266 64.62399 82.23466 79.0
    0.01333 64.64489 82.59995 75.0
    0.01316 64.66594 84.49090 76.0
    0.01351 64.68715 87.72228 74.0
    0.01429 64.70847 92.00935 70.0
    0.01250 64.72996 96.96745 80.0
    0.01333 64.75155 102.07800 75.0
    0.01190 64.77332 106.79179 84.0
    0.01205 64.79523 110.35643 83.0
    0.01010 64.81725 112.56512 99.0
    0.00962 64.83943 112.90499 104.0
    0.00943 64.86172 111.29020 106.0
    0.01020 64.88416 107.93063 98.0
    0.00909 64.90675 103.26743 110.0
    0.01000 64.92942 97.84805 100.0
    0.01124 64.95228 92.18151 89.0
    0.01220 64.97523 86.68884 82.0
    0.01471 64.99834 81.80343 68.0
    0.01429 65.02158 77.63161 70.0
    0.01163 65.04490 74.27353 86.0
    0.01389 65.06839 71.69190 72.0
    0.01250 65.09196 69.61859 80.0
    0.01299 65.11571 68.29726 77.0
    0.01613 65.13956 67.40398 62.0
    0.01471 65.16351 66.81995 68.0
    0.01515 65.18761 66.44637 66.0
    0.01333 65.21178 66.21201 75.0
    0.01389 65.23612 66.06595 72.0
    0.01667 65.26056 65.97608 60.0
    0.01515 65.28508 65.92304 66.0
    0.01429 65.30975 65.89643 70.0
    0.01408 65.33450 65.89253 71.0
    0.01220 65.35941 65.91231 82.0
    0.01205 65.38441 65.96069 83.0
    0.01695 65.40946 66.04670 59.0
    0.01266 65.43468 66.18083 79.0
    0.01515 65.45995 66.35956 66.0
    0.01351 65.48537 66.63290 74.0
    0.01471 65.51089 67.07880 68.0
    0.01370 65.53647 67.53653 73.0
    0.01429 65.56218 67.88627 70.0
    0.01408 65.58795 68.60566 71.0
    0.01515 65.61386 69.27799 66.0
    0.01333 65.63985 69.94252 75.0
    0.01282 65.66589 70.54222 78.0
    0.01250 65.69206 71.01851 80.0
    0.01099 65.71830 71.31567 91.0
    0.01235 65.74464 71.39967 81.0
    0.01124 65.77108 71.26688 89.0
    0.01235 65.79755 70.94862 81.0
    0.01429 65.82413 70.50134 70.0
    0.01695 65.85078 69.99483 59.0
    0.01333 65.87752 69.50008 75.0
    0.01316 65.90434 69.08878 76.0
    0.01563 65.93121 68.83049 64.0
    0.01515 65.95816 68.85503 66.0
    0.01333 65.98515 69.10876 75.0
    0.01587 66.01226 69.72427 63.0
    0.01429 66.03944 70.88400 70.0
    0.01351 66.06664 72.44991 74.0
    0.01282 66.09391 74.58548 78.0
    0.01316 66.12124 77.31164 76.0
    0.01493 66.14866 80.61383 67.0
    0.01316 66.17613 84.39795 76.0
    0.01266 66.20361 88.57487 79.0
    0.01250 66.23118 92.73843 80.0
    0.01190 66.25877 96.64137 84.0
    0.01087 66.28645 99.94543 92.0
    0.00952 66.31416 102.31724 105.0
    0.00909 66.34190 103.51759 110.0
    0.00952 66.36971 103.45090 105.0
    0.00952 66.39750 102.17965 105.0
    0.00926 66.42538 99.92323 108.0
    0.00926 66.45331 97.03715 108.0
    0.01020 66.48123 93.95190 98.0
    0.01087 66.50922 91.08560 92.0
    0.01220 66.53718 88.79546 82.0
    0.01266 66.56524 87.41147 79.0
    0.01282 66.59331 87.08363 78.0
    0.01316 66.62135 87.86198 76.0
    0.01370 66.64947 89.67656 73.0
    0.01266 66.67757 92.34296 79.0
    0.01031 66.70572 95.59822 97.0
    0.00971 66.73389 99.10577 103.0
    0.00935 66.76202 102.50547 107.0
    0.00909 66.79021 105.47624 110.0
    0.01020 66.81837 107.74039 98.0
    0.01111 66.84656 109.12157 90.0
    0.00926 66.87477 109.53450 108.0
    0.00877 66.90295 109.00359 114.0
    0.00990 66.93117 107.62686 101.0
    0.00952 66.95933 105.56403 105.0
    0.00980 66.98752 102.87853 102.0
    0.01064 67.01572 99.70770 94.0
    0.01010 67.04386 96.18329 99.0
    0.01064 67.07204 92.44739 94.0
    0.01190 67.10017 88.68497 84.0
    0.01282 67.12831 84.96386 78.0
    0.01163 67.15645 81.61279 86.0
    0.01220 67.18450 78.64831 82.0
    0.01370 67.21259 76.01225 73.0
    0.01370 67.24060 74.03280 73.0
    0.01370 67.26862 72.39645 73.0
    0.01563 67.29663 71.16135 64.0
    0.01449 67.32458 70.27317 69.0
    0.01515 67.35252 69.66784 66.0
    0.01724 67.38036 69.28844 58.0
    0.01471 67.40823 69.08841 68.0
    0.01429 67.43605 69.02351 70.0
    0.01333 67.46379 69.07500 75.0
    0.01282 67.49152 69.23367 78.0
    0.01205 67.51918 69.49973 83.0
    0.01695 67.54682 69.88010 59.0
    0.01351 67.57440 70.38113 74.0
    0.01515 67.60188 70.94413 66.0
    0.01667 67.62936 71.69256 60.0
    0.01695 67.65674 72.54939 59.0
    0.01370 67.68410 73.39751 73.0
    0.01333 67.71138 74.43567 75.0
    0.01266 67.73857 75.53817 79.0
    0.01333 67.76573 76.70609 75.0
    0.01176 67.79278 77.94981 85.0
    0.01351 67.81979 79.30470 74.0
    0.01408 67.84673 80.72543 71.0
    0.01408 67.87356 82.53337 71.0
    0.01064 67.90034 84.51654 94.0
    0.01449 67.92702 86.48790 69.0
    0.01299 67.95364 88.41715 77.0
    0.00980 67.98018 90.14378 102.0
    0.01282 68.00658 91.45813 78.0
    0.01163 68.03295 92.17032 86.0
    0.00935 68.05917 92.13953 107.0
    0.01042 68.08533 91.32882 96.0
    0.00943 68.11142 89.81717 106.0
    0.00971 68.13736 87.77780 103.0
    0.01075 68.16324 85.41972 93.0
    0.01020 68.18897 82.97246 98.0
    0.01235 68.21465 80.63631 81.0
    0.01351 68.24021 78.60168 74.0
    0.01250 68.26561 77.01102 80.0
    0.01316 68.29095 76.15723 76.0
[truncated: 42,960 more chars]
